# Supplementary material for: A long-term self-driven metronomic photodynamic system for cancer therapy
Source: Nat Commun. 2025 Oct 3;16:8823. doi: 10.1038/s41467-025-63868-3 (PMC12494783; doi:10.1038/s41467-025-63868-3)
Supplement: Supplementary file 4 — Source Data [file 41467_2025_63868_MOESM4_ESM.xlsx]

## Sheet: Fig. 1B 
N= 3 biological replicates.
Graphs plotted in OriginPro 8.6
25 ℃								25 ℃						25 ℃								25 ℃						25 ℃								25 ℃
Vibrio harveyi BB1700				Plotted				Vibrio harveyi BB1700			Plotted			Aliivibrio fischeri-bio115653				Plotted				Aliivibrio fischeri-bio115653			Plotted			Aliivibrio fischeri-7744				Plotted				Aliivibrio fischeri-7744			Plotted
Time/h	OD600			Ave	Std		Time/h	LUM			Ave	Std		Time/h	OD600			Ave	Std		Time/h	LUM			Ave	Std		Time/h	OD600			Ave	Std		Time/h	LUM			Ave	Std
0	0.0684	0.0599	0.0554	0.0612333	0.00660177		0	49195	47527	47849	48190.3	884.837		0	0.0718	0.0717	0.0691	0.0708667	0.0015308		0	1770	1681	1648	1699.67	63.1057		0	0.0721	0.0705	0.0707	0.0711	0.00087178		0	6579	7173	7178	6976.67	344.399
2	0.0828	0.0763	0.0756	0.0782333	0.00397031		2	55847	57156	56278	56427	667.099		2	0.0841	0.0832	0.0816	0.0829667	0.00126623		2	136	166	171	157.667	18.9297		2	0.086	0.0826	0.0831	0.0839	0.00183576		2	3220	3529	3613	3454	206.957
4	0.1142	0.1161	0.1105	0.1136	0.00284781		4	66887	67946	66977	67270	587.16		4	0.0982	0.099	0.0959	0.0977	0.00160935		4	138	86	49	91	44.7102		4	0.0972	0.093	0.0936	0.0946	0.00227156		4	444	442	542	476	57.1664
6	0.1568	0.1636	0.1572	0.1592	0.00381576		6	454289	462176	452775	456413	5047.7		6	0.1457	0.1461	0.1453	0.1457	0.0004		6	6612	6387	6489	6496	112.663		6	0.1299	0.1252	0.1213	0.125467	0.0043062		6	596	660	714	656.667	59.0706
8	0.2553	0.2524	0.2494	0.252367	0.00295014		8	1412437	1366554	1360965	1.37999e+06	28242.6		8	0.2921	0.2772	0.228	0.265767	0.0335446		8	851964	771481	761723	795056	49524.7		8	0.2193	0.2137	0.2115	0.214833	0.00402161		8	37594	37699	40448	38580.3	1618.3
10	0.3845	0.3797	0.3802	0.381467	0.00263881		10	2343296	2243266	2300327	2.29563e+06	50180.2		10	0.4829	0.4178	0.4134	0.438033	0.0389179		10	1075433	991953	988684	1018690	49168.1		10	0.3066	0.3097	0.3145	0.310267	0.00398037		10	453215	458058	504371	471881	28240.9
12	0.4811	0.4721	0.4713	0.474833	0.00544181		12	4665295	4528731	4689436	4.62782e+06	86658.9		12	0.4351	0.4432	0.4549	0.4444	0.0099544		12	2156274	2086069	2103915	2.11542e+06	36489		12	0.3634	0.3777	0.3893	0.3768	0.0129734		12	3577814	3489383	3612573	3.55992e+06	63513.8
14	0.5178	0.5474	0.6122	0.559133	0.0482814		14	4974477	5197377	4995007	5.05562e+06	123193		14	0.4572	0.4094	0.4271	0.431233	0.0241666		14	1326600	1283280	1297974	1302618	22030.2		14	0.4532	0.4598	0.4952	0.4694	0.0225858		14	2698246	2605392	2730570	2.67807e+06	64982.4
16	0.6247	0.6759	0.7008	0.667133	0.0388		16	3200964	3132141	3109669	3.14759e+06	47568.1		16	0.4487	0.4162	0.3954	0.4201	0.0268632		16	777373	729541	745801	750905	24321		16	0.4812	0.4759	0.5009	0.486	0.0131731		16	1611245	1551270	1663068	1.60853e+06	55948.5
18	0.6519	0.6977	0.7002	0.683267	0.0271931		18	2060897	1986487	2033027	2.0268e+06	37593.3		18	0.4482	0.4195	0.4101	0.425933	0.019848		18	479468	442156	450780	457468	19534.4		18	0.5143	0.5126	0.5331	0.52	0.0113767		18	991713	957241	1056509	1001821	50400
20	0.6992	0.6284	0.6992	0.6756	0.0408764		20	1843088	1756767	1785587	1.79515e+06	43947.5		20	0.4527	0.418	0.3873	0.419333	0.0327204		20	149484	144034	151487	148335	3857.07		20	0.4776	0.4846	0.5243	0.4955	0.0251859		20	462741	442560	515066	473456	37421.7
22	0.6993	0.697	0.6982	0.698167	0.00115036		22	1496493	1366885	1464252	1.44254e+06	67476		22	0.455	0.4624	0.4796	0.465667	0.0126211		22	56729	52411	56260	55133.3	2369.24		22	0.528	0.5352	0.5737	0.545633	0.0245716		22	322337	301088	352330	325252	25745
24	0.6807	0.6936	0.6761	0.683467	0.00907212		24	1339705	1109770	1214391	1.22129e+06	115123		24	0.4519	0.4953	0.4063	0.451167	0.0445045		24	22549	18200	20439	20396	2174.82		24	0.5529	0.5623	0.5127	0.542633	0.0263457		24	200600	182969	218964	200844	17998.7
37 ℃								37 ℃						37 ℃								37 ℃						37 ℃								37 ℃
Vibrio harveyi BB1700				Plotted				Vibrio harveyi BB1700			Plotted			Aliivibrio fischeri-bio115653				Plotted				Aliivibrio fischeri-bio115653			Plotted			Aliivibrio fischeri-7744				Plotted				Aliivibrio fischeri-7744			Plotted
Time/h	OD600			Ave	Std		Time/h	LUM			Ave	Std		Time/h	OD600			Ave	Std		Time/h	LUM			Ave	Std		Time/h	OD600			Ave	Std		Time/h	LUM			Ave	Std
0	0.0659	0.0685	0.0573	0.0639	0.00586174		0	120041	116438	115124	117201	2545.75		0	0.0709	0.0727	0.0714	0.0716667	0.000929157		0	19921	20256	20188	20121.7	177.077		0	0.0756	0.0781	0.0776	0.0771	0.00132288		0	50890	52595	52848	52111	1064.96
2	0.097	0.1072	0.1015	0.1019	0.00511175		2	104673	108846	105304	106274	2249.36		2	0.0877	0.0919	0.0911	0.0902333	0.0022301		2	910	430	272	537.333	332.267		2	0.1034	0.1063	0.1027	0.104133	0.00190875		2	115	71	95	93.6667	22.0303
4	0.152	0.1726	0.1835	0.169367	0.015997		4	776127	876151	864514	838931	54699.9		4	0.1332	0.1347	0.129	0.1323	0.00295466		4	8387	3985	2458	4943.33	3078.48		4	0.1455	0.1444	0.1426	0.144167	0.00146401		4	94	77	94	88.3333	9.81495
6	0.2659	0.288	0.3061	0.286667	0.0201331		6	2804390	2929227	2749358	2.82766e+06	92164.4		6	0.2162	0.2123	0.1989	0.209133	0.00907432		6	468741	175952	96084	246926	196205		6	0.1861	0.184	0.1835	0.184533	0.00137961		6	1515	1742	2263	1840	383.509
8	0.4061	0.4593	0.596	0.487133	0.0979618		8	6334164	6249157	5672060	6085127	360243		8	0.2366	0.2325	0.2272	0.2321	0.00471275		8	127745	32127	14203	58025	61040.8		8	0.2431	0.2157	0.2143	0.224367	0.0162386		8	14846	15370	19713	16643	2671.58
10	0.5932	0.521	0.6951	0.6031	0.0874712		10	3605488	3426568	3158975	3.39701e+06	224719		10	0.2099	0.2457	0.2332	0.2296	0.0181695		10	80387	7290	1832	29836.3	43863.1		10	0.2227	0.2152	0.2129	0.216933	0.00512478		10	30061	30013	39928	33334	5710.62
12	0.5805	0.5416	0.6901	0.604067	0.0770039		12	1771666	1521875	1458970	1.58417e+06	165394		12	0.2354	0.2377	0.2548	0.242633	0.0105992		12	60385	3216	383	21328	33854		12	0.2452	0.2226	0.2175	0.228433	0.0147426		12	23347	20711	29528	24528.7	4525.72
14	0.5764	0.6898	0.7157	0.660633	0.0740888		14	1638562	1134196	1078800	1.28385e+06	308433		14	0.2238	0.2554	0.2524	0.243867	0.0174429		14	74290	2662	440	25797.3	42010.6		14	0.2777	0.2621	0.2389	0.259567	0.0195237		14	8094	12070	14509	11557.7	3238.04
16	0.5136	0.668	0.763	0.6482	0.125873		16	1653627	1157536	1081853	1297672	310580		16	0.2762	0.2941	0.2484	0.2729	0.023028		16	73821	2253	156	25410	41938.3		16	0.2984	0.2937	0.2607	0.284267	0.0205442		16	10678	14092	18474	14414.7	3908
18	0.5693	0.6418	0.7133	0.641467	0.0720006		18	1547668	1090931	1009024	1.21587e+06	290246		18	0.2398	0.2605	0.2433	0.247867	0.0110799		18	36653	1470	231	12784.7	20679.9		18	0.3504	0.3661	0.3273	0.347933	0.0195173		18	6037	8266	11467	8590	2729.46
20	0.5543	0.6289	0.715	0.632733	0.0804186		20	1178539	785762	722226	895509	247161		20	0.2409	0.2507	0.2855	0.259033	0.0234387		20	20343	768	106	7072.33	11497.5		20	0.3918	0.4043	0.3677	0.387933	0.0186039		20	7707	9651	14259	10539	3365.05
22	0.6097	0.6386	0.6863	0.644867	0.0386826		22	1139449	752501	692395	861448	242624		22	0.2187	0.2533	0.3444	0.272133	0.0649318		22	12324	848	75	4415.67	6859.71		22	0.3572	0.3602	0.3537	0.357033	0.0032532		22	5090	4589	5803	5160.67	610.077
24	0.5867	0.7643	0.6847	0.678567	0.0889587		24	680627	447141	404800	510856	148542		24	0.2847	0.2673	0.3245	0.292167	0.0293219		24	8622	736	86	3148	4751.75		24	0.4846	0.3273	0.4112	0.4077	0.0787084		24	1702	1458	2155	1771.67	353.684
		I	II	III	Ave	Std
Vibrio harveyi BB1700		6334164	6249157	5672060	6085127	360243
Aliivibrio fischeri-bio115653		468741	175952	96084	246926	196205
Aliivibrio fischeri-7744		23347	20711	29528	24528.7	4525.72
					Vibrio harveyi BB1700 v.s. Aliivibrio fischeri-bio115653							Vibrio harveyi BB1700 v.s. Aliivibrio fischeri-7744
		P value(one-way ANOVA)			< 0.001							< 0.001
combination with Tukey's multiple comparisons.

## Sheet: Fig. 1D
N= 6 biological replicates.
Graphs plotted in OriginPro 8.6
	Biological replicate - B@MCs
Time (h)	I	II	III	IV	V	VI		Avrg	Normalized	Std
0	0.0875	0.0844	0.0831	0.0976	0.0765	0.0783		0.0845667	1	0.00754975	0.0892757	0.0892757
2	0.1062	0.1133	0.1227	0.1085	0.105	0.1213		0.112833	1.33425	0.0076602	0.0678895	0.0905818
4	0.1631	0.1838	0.1815	0.1655	0.1629	0.1806		0.1729	2.04454	0.0100286	0.0580021	0.118588
6	0.2626	0.2925	0.2981	0.2901	0.303	0.2987		0.290833	3.4391	0.0145819	0.0501382	0.17243
8	0.4332	0.4342	0.4465	0.4154	0.4667	0.4404		0.4394	5.1959	0.0169598	0.0385977	0.20055
10	0.4776	0.5657	0.5842	0.5696	0.5915	0.5857		0.562383	6.65018	0.0427053	0.0759363	0.50499
12	0.4524	0.6321	0.63	0.6279	0.6777	0.6952		0.619217	7.32223	0.086463	0.139633	1.02242
14	0.6081	0.914	0.8567	0.7156	0.7316	0.703		0.754833	8.9259	0.111362	0.147532	1.31685
	Biological replicate - PB@MCs
Time (h)	I	II	III	IV	V	VI		Avrg	Normalized	Std
0	0.1019	0.0785	0.0756	0.0645	0.065	0.1167		0.0837	1	0.0211245	0.252383	0.252383
2	0.1888	0.098	0.0764	0.0724	0.0837	0.1589		0.113033	1.35046	0.0488341	0.432033	0.583442
4	0.1728	0.0744	0.1017	0.1209	0.1004	0.2881		0.14305	1.70908	0.0783031	0.547383	0.935521
6	0.2589	0.1015	0.1265	0.1781	0.2145	0.2576		0.189517	2.26424	0.0662147	0.349387	0.791096
8	0.4494	0.2552	0.1776	0.3325	0.3846	0.4134		0.33545	4.00777	0.102803	0.306462	1.22823
10	0.3612	0.3297	0.3628	0.3587	0.2617	0.4607		0.3558	4.2509	0.0642287	0.180519	0.767367
12	0.3927	0.4307	0.3181	0.4363	0.2879	0.4282		0.382317	4.5677	0.0640414	0.167509	0.765131
14	0.4722	0.2902	0.3051	0.375	0.3266	0.5585		0.387933	4.63481	0.106335	0.274107	1.27043

## Sheet: Fig. 1F
Graphs plotted in OriginPro 8.6
B@MCs				PB@MCs
Wavelength	Intensity	Normalized		Wavelength	Intensity	Normalized
300	1	0.000256345		300	3	0.00618557
301	2	0.000512689		301	4	0.00824742
302	-2	-0.000512689		302	6	0.0123711
303	3	0.000769034		303	2	0.00412371
304	-4	-0.00102538		304	10	0.0206186
305	6	0.00153807		305	5	0.0103093
306	-2	-0.000512689		306	4	0.00824742
307	-3	-0.000769034		307	4	0.00824742
308	-2	-0.000512689		308	6	0.0123711
309	4	0.00102538		309	5	0.0103093
310	5	0.00128172		310	6	0.0123711
311	-1	-0.000256345		311	5	0.0103093
312	4	0.00102538		312	7	0.014433
313	3	0.000769034		313	2	0.00412371
314	-1	-0.000256345		314	9	0.0185567
315	-1	-0.000256345		315	3	0.00618557
316	1	0.000256345		316	6	0.0123711
317	3	0.000769034		317	6	0.0123711
318	8	0.00205076		318	4	0.00824742
319	1	0.000256345		319	6	0.0123711
320	-1	-0.000256345		320	9	0.0185567
321	3	0.000769034		321	6	0.0123711
322	4	0.00102538		322	6	0.0123711
323	-2	-0.000512689		323	8	0.0164948
324	0	0		324	8	0.0164948
325	-3	-0.000769034		325	9	0.0185567
326	2	0.000512689		326	3	0.00618557
327	-2	-0.000512689		327	5	0.0103093
328	0	0		328	14	0.028866
329	-2	-0.000512689		329	5	0.0103093
330	-3	-0.000769034		330	6	0.0123711
331	3	0.000769034		331	4	0.00824742
332	-3	-0.000769034		332	6	0.0123711
333	1	0.000256345		333	5	0.0103093
334	0	0		334	4	0.00824742
335	-2	-0.000512689		335	1	0.00206186
336	5	0.00128172		336	7	0.014433
337	3	0.000769034		337	4	0.00824742
338	7	0.00179441		338	7	0.014433
339	-3	-0.000769034		339	5	0.0103093
340	1	0.000256345		340	1	0.00206186
341	1	0.000256345		341	1	0.00206186
342	0	0		342	5	0.0103093
343	4	0.00102538		343	1	0.00206186
344	0	0		344	4	0.00824742
345	3	0.000769034		345	6	0.0123711
346	5	0.00128172		346	0	0
347	-2	-0.000512689		347	7	0.014433
348	-2	-0.000512689		348	1	0.00206186
349	-2	-0.000512689		349	5	0.0103093
350	2	0.000512689		350	5	0.0103093
351	-4	-0.00102538		351	3	0.00618557
352	2	0.000512689		352	5	0.0103093
353	-3	-0.000769034		353	7	0.014433
354	1	0.000256345		354	9	0.0185567
355	-2	-0.000512689		355	11	0.0226804
356	8	0.00205076		356	7	0.014433
357	-2	-0.000512689		357	3	0.00618557
358	2	0.000512689		358	5	0.0103093
359	1	0.000256345		359	6	0.0123711
360	7	0.00179441		360	8	0.0164948
361	1	0.000256345		361	5	0.0103093
362	9	0.0023071		362	1	0.00206186
363	0	0		363	4	0.00824742
364	2	0.000512689		364	8	0.0164948
365	-1	-0.000256345		365	4	0.00824742
366	2	0.000512689		366	6	0.0123711
367	4	0.00102538		367	2	0.00412371
368	2	0.000512689		368	3	0.00618557
369	1	0.000256345		369	5	0.0103093
370	-1	-0.000256345		370	7	0.014433
371	9	0.0023071		371	4	0.00824742
372	0	0		372	2	0.00412371
373	5	0.00128172		373	4	0.00824742
374	6	0.00153807		374	10	0.0206186
375	5	0.00128172		375	5	0.0103093
376	3	0.000769034		376	5	0.0103093
377	4	0.00102538		377	5	0.0103093
378	0	0		378	1	0.00206186
379	5	0.00128172		379	3	0.00618557
380	4	0.00102538		380	3	0.00618557
381	-3	-0.000769034		381	6	0.0123711
382	0	0		382	5	0.0103093
383	5	0.00128172		383	7	0.014433
384	1	0.000256345		384	4	0.00824742
385	7	0.00179441		385	3	0.00618557
386	7	0.00179441		386	2	0.00412371
387	4	0.00102538		387	7	0.014433
388	9	0.0023071		388	2	0.00412371
389	2	0.000512689		389	3	0.00618557
390	2	0.000512689		390	5	0.0103093
391	6	0.00153807		391	6	0.0123711
392	9	0.0023071		392	5	0.0103093
393	6	0.00153807		393	7	0.014433
394	2	0.000512689		394	1	0.00206186
395	9	0.0023071		395	8	0.0164948
396	16	0.00410151		396	6	0.0123711
397	7	0.00179441		397	8	0.0164948
398	5	0.00128172		398	3	0.00618557
399	7	0.00179441		399	7	0.014433
400	10	0.00256345		400	4	0.00824742
401	20	0.00512689		401	8	0.0164948
402	12	0.00307613		402	5	0.0103093
403	25	0.00640861		403	5	0.0103093
404	13	0.00333248		404	7	0.014433
405	18	0.0046142		405	8	0.0164948
406	17	0.00435786		406	7	0.014433
407	18	0.0046142		407	5	0.0103093
408	24	0.00615227		408	10	0.0206186
409	38	0.00974109		409	10	0.0206186
410	39	0.00999744		410	9	0.0185567
411	44	0.0112792		411	10	0.0206186
412	61	0.015637		412	8	0.0164948
413	69	0.0176878		413	13	0.0268041
414	63	0.0161497		414	21	0.043299
415	89	0.0228147		415	19	0.0391753
416	91	0.0233274		416	16	0.0329897
417	100	0.0256345		417	19	0.0391753
418	138	0.0353755		418	26	0.0536082
419	154	0.0394771		419	26	0.0536082
420	178	0.0456293		420	32	0.0659794
421	193	0.0494745		421	33	0.0680412
422	244	0.0625481		422	45	0.0927835
423	272	0.0697257		423	48	0.0989691
424	283	0.0725455		424	42	0.0865979
425	319	0.0817739		425	58	0.119588
426	378	0.0968982		426	67	0.138144
427	415	0.106383		427	53	0.109278
428	424	0.10869		428	66	0.136082
429	499	0.127916		429	73	0.150515
430	546	0.139964		430	82	0.169072
431	551	0.141246		431	77	0.158763
432	643	0.16483		432	90	0.185567
433	694	0.177903		433	96	0.197938
434	685	0.175596		434	122	0.251546
435	831	0.213022		435	112	0.230928
436	866	0.221994		436	133	0.274227
437	871	0.223276		437	138	0.284536
438	993	0.25455		438	133	0.274227
439	1050	0.269162		439	147	0.303093
440	1086	0.27839		440	162	0.334021
441	1153	0.295565		441	174	0.358763
442	1210	0.310177		442	165	0.340206
443	1283	0.32889		443	202	0.416495
444	1369	0.350936		444	174	0.358763
445	1492	0.382466		445	202	0.416495
446	1529	0.391951		446	225	0.463918
447	1578	0.404512		447	239	0.492784
448	1750	0.448603		448	244	0.503093
449	1786	0.457831		449	264	0.54433
450	1940	0.497308		450	261	0.538144
451	2023	0.518585		451	284	0.585567
452	2205	0.56524		452	280	0.57732
453	2204	0.564983		453	303	0.624742
454	2253	0.577544		454	328	0.676289
455	2607	0.66829		455	330	0.680412
456	2525	0.64727		456	351	0.723711
457	2522	0.646501		457	344	0.709278
458	2762	0.708024		458	368	0.758763
459	2958	0.758267		459	358	0.738144
460	2911	0.746219		460	401	0.826804
461	3029	0.776468		461	383	0.789691
462	3089	0.791848		462	383	0.789691
463	3133	0.803127		463	412	0.849485
464	3401	0.871828		464	425	0.876289
465	3313	0.849269		465	440	0.907216
466	3348	0.858241		466	422	0.870103
467	3403	0.87234		467	460	0.948454
468	3580	0.917713		468	448	0.923711
469	3637	0.932325		469	406	0.837113
470	3650	0.935658		470	471	0.971134
471	3695	0.947193		471	461	0.950515
472	3595	0.921559		472	416	0.857732
473	3637	0.932325		473	438	0.903093
474	3671	0.941041		474	465	0.958763
475	3730	0.956165		475	452	0.931959
476	3663	0.93899		476	460	0.948454
477	3689	0.945655		477	458	0.94433
478	3901	1		478	485	1
479	3684	0.944373		479	389	0.802062
480	3776	0.967957		480	474	0.97732
481	3868	0.991541		481	447	0.921649
482	3836	0.983338		482	423	0.872165
483	3753	0.962061		483	450	0.927835
484	3829	0.981543		484	425	0.876289
485	3764	0.964881		485	431	0.88866
486	3626	0.929505		486	436	0.898969
487	3748	0.960779		487	435	0.896907
488	3649	0.935401		488	402	0.828866
489	3565	0.913868		489	398	0.820619
490	3553	0.910792		490	398	0.820619
491	3555	0.911305		491	322	0.663918
492	3557	0.911817		492	365	0.752577
493	3421	0.876955		493	345	0.71134
494	3563	0.913356		494	386	0.795876
495	3479	0.891823		495	329	0.678351
496	3302	0.84645		496	319	0.657732
497	3394	0.870033		497	310	0.639175
498	3336	0.855165		498	304	0.626804
499	3264	0.836709		499	334	0.68866
500	3268	0.837734		500	267	0.550515
501	3221	0.825686		501	272	0.560825
502	3182	0.815688		502	276	0.569072
503	3125	0.801077		503	311	0.641237
504	3130	0.802358		504	274	0.564948
505	3031	0.77698		505	275	0.56701
506	2954	0.757242		506	247	0.509278
507	2929	0.750833		507	270	0.556701
508	2891	0.741092		508	270	0.556701
509	2888	0.740323		509	229	0.472165
510	2761	0.707767		510	238	0.490722
511	2733	0.70059		511	213	0.439175
512	2769	0.709818		512	212	0.437113
513	2669	0.684184		513	207	0.426804
514	2644	0.677775		514	199	0.410309
515	2551	0.653935		515	188	0.387629
516	2590	0.663932		516	157	0.323711
517	2370	0.607537		517	164	0.338144
518	2409	0.617534		518	163	0.336082
519	2345	0.601128		519	185	0.381443
520	2204	0.564983		520	165	0.340206
521	2255	0.578057		521	161	0.331959
522	2227	0.570879		522	138	0.284536
523	2097	0.537554		523	156	0.321649
524	2132	0.546527		524	157	0.323711
525	2029	0.520123		525	139	0.286598
526	1980	0.507562		526	157	0.323711
527	1940	0.497308		527	141	0.290722
528	1957	0.501666		528	129	0.265979
529	1843	0.472443		529	136	0.280412
530	1809	0.463727		530	113	0.23299
531	1784	0.457319		531	131	0.270103
532	1690	0.433222		532	110	0.226804
533	1633	0.418611		533	111	0.228866
534	1731	0.443732		534	134	0.276289
535	1604	0.411177		535	93	0.191753
536	1607	0.411946		536	115	0.237113
537	1565	0.401179		537	82	0.169072
538	1541	0.395027		538	76	0.156701
539	1532	0.39272		539	91	0.187629
540	1526	0.391182		540	96	0.197938
541	1405	0.360164		541	85	0.175258
542	1348	0.345552		542	86	0.17732
543	1473	0.377595		543	93	0.191753
544	1381	0.354012		544	77	0.158763
545	1254	0.321456		545	79	0.162887
546	1222	0.313253		546	74	0.152577
547	1182	0.302999		547	77	0.158763
548	1149	0.29454		548	60	0.123711
549	1136	0.291207		549	65	0.134021
550	1090	0.279416		550	58	0.119588
551	1037	0.265829		551	62	0.127835
552	1007	0.258139		552	72	0.148454
553	1059	0.271469		553	58	0.119588
554	973	0.249423		554	63	0.129897
555	957	0.245322		555	64	0.131959
556	969	0.248398		556	55	0.113402
557	926	0.237375		557	52	0.107216
558	879	0.225327		558	50	0.103093
559	847	0.217124		559	50	0.103093
560	841	0.215586		560	45	0.0927835
561	796	0.20405		561	53	0.109278
562	796	0.20405		562	46	0.0948454
563	763	0.195591		563	49	0.101031
564	776	0.198923		564	51	0.105155
565	703	0.18021		565	47	0.0969072
566	733	0.187901		566	45	0.0927835
567	692	0.17739		567	45	0.0927835
568	676	0.173289		568	43	0.0886598
569	683	0.175083		569	38	0.0783505
570	601	0.154063		570	40	0.0824742
571	605	0.155088		571	28	0.057732
572	615	0.157652		572	40	0.0824742
573	582	0.149193		573	36	0.0742268
574	577	0.147911		574	38	0.0783505
575	545	0.139708		575	38	0.0783505
576	498	0.12766		576	40	0.0824742
577	482	0.123558		577	33	0.0680412
578	501	0.128429		578	28	0.057732
579	474	0.121507		579	31	0.0639175
580	454	0.11638		580	30	0.0618557
581	471	0.120738		581	36	0.0742268
582	445	0.114073		582	36	0.0742268
583	395	0.101256		583	32	0.0659794
584	444	0.113817		584	28	0.057732
585	366	0.0938221		585	29	0.0597938
586	375	0.0961292		586	32	0.0659794
587	346	0.0886952		587	25	0.0515464
588	362	0.0927967		588	20	0.0412371
589	377	0.0966419		589	17	0.0350515
590	316	0.0810049		590	25	0.0515464
591	322	0.0825429		591	25	0.0515464
592	303	0.0776724		592	25	0.0515464
593	342	0.0876698		593	27	0.0556701
594	349	0.0894642		594	18	0.0371134
595	354	0.090746		595	22	0.0453608
596	265	0.0679313		596	18	0.0371134
597	272	0.0697257		597	25	0.0515464
598	279	0.0715201		598	23	0.0474227
599	229	0.0587029		599	26	0.0536082
600	263	0.0674186		600	27	0.0556701
601	247	0.0633171		601	24	0.0494845
602	215	0.0551141		602	22	0.0453608
603	247	0.0633171		603	19	0.0391753
604	213	0.0546014		604	15	0.0309278
605	205	0.0525506		605	21	0.043299
606	224	0.0574212		606	8	0.0164948
607	206	0.052807		607	19	0.0391753
608	190	0.0487055		608	16	0.0329897
609	186	0.0476801		609	15	0.0309278
610	185	0.0474237		610	12	0.0247423
611	171	0.0438349		611	15	0.0309278
612	157	0.0402461		612	14	0.028866
613	171	0.0438349		613	20	0.0412371
614	166	0.0425532		614	13	0.0268041
615	163	0.0417842		615	19	0.0391753
616	157	0.0402461		616	8	0.0164948
617	147	0.0376826		617	6	0.0123711
618	127	0.0325558		618	10	0.0206186
619	120	0.0307613		619	14	0.028866
620	109	0.0279416		620	10	0.0206186
621	113	0.0289669		621	12	0.0247423
622	121	0.0310177		622	9	0.0185567
623	139	0.0356319		623	17	0.0350515
624	109	0.0279416		624	15	0.0309278
625	101	0.0258908		625	7	0.014433
626	100	0.0256345		626	9	0.0185567
627	98	0.0251218		627	14	0.028866
628	82	0.0210203		628	12	0.0247423
629	100	0.0256345		629	14	0.028866
630	110	0.0281979		630	6	0.0123711
631	76	0.0194822		631	4	0.00824742
632	75	0.0192258		632	12	0.0247423
633	70	0.0179441		633	8	0.0164948
634	80	0.0205076		634	10	0.0206186
635	70	0.0179441		635	7	0.014433
636	80	0.0205076		636	8	0.0164948
637	76	0.0194822		637	7	0.014433
638	58	0.014868		638	10	0.0206186
639	49	0.0125609		639	8	0.0164948
640	61	0.015637		640	10	0.0206186
641	66	0.0169187		641	10	0.0206186
642	57	0.0146116		642	8	0.0164948
643	67	0.0171751		643	6	0.0123711
644	66	0.0169187		644	8	0.0164948
645	53	0.0135863		645	5	0.0103093
646	62	0.0158934		646	4	0.00824742
647	51	0.0130736		647	2	0.00412371
648	55	0.0140989		648	2	0.00412371
649	40	0.0102538		649	6	0.0123711
650	49	0.0125609		650	5	0.0103093
651	52	0.0133299		651	9	0.0185567
652	36	0.0092284		652	2	0.00412371
653	26	0.00666496		653	6	0.0123711
654	37	0.00948475		654	10	0.0206186
655	40	0.0102538		655	2	0.00412371
656	39	0.00999744		656	7	0.014433
657	31	0.00794668		657	12	0.0247423
658	31	0.00794668		658	6	0.0123711
659	34	0.00871571		659	6	0.0123711
660	24	0.00615227		660	8	0.0164948
661	29	0.00743399		661	10	0.0206186
662	32	0.00820302		662	4	0.00824742
663	43	0.0110228		663	10	0.0206186
664	23	0.00589592		664	11	0.0226804
665	30	0.00769034		665	6	0.0123711
666	22	0.00563958		666	2	0.00412371
667	21	0.00538324		667	3	0.00618557
668	24	0.00615227		668	5	0.0103093
669	18	0.0046142		669	13	0.0268041
670	25	0.00640861		670	5	0.0103093
671	25	0.00640861		671	2	0.00412371
672	28	0.00717765		672	9	0.0185567
673	13	0.00333248		673	2	0.00412371
674	19	0.00487055		674	5	0.0103093
675	10	0.00256345		675	2	0.00412371
676	11	0.00281979		676	1	0.00206186
677	16	0.00410151		677	4	0.00824742
678	15	0.00384517		678	4	0.00824742
679	15	0.00384517		679	10	0.0206186
680	19	0.00487055		680	6	0.0123711
681	5	0.00128172		681	4	0.00824742
682	12	0.00307613		682	3	0.00618557
683	10	0.00256345		683	3	0.00618557
684	2	0.000512689		684	4	0.00824742
685	7	0.00179441		685	1	0.00206186
686	6	0.00153807		686	4	0.00824742
687	6	0.00153807		687	4	0.00824742
688	3	0.000769034		688	3	0.00618557
689	0	0		689	1	0.00206186
690	3	0.000769034		690	1	0.00206186
691	9	0.0023071		691	4	0.00824742
692	0	0		692	3	0.00618557
693	9	0.0023071		693	2	0.00412371
694	6	0.00153807		694	1	0.00206186
695	7	0.00179441		695	1	0.00206186
696	5	0.00128172		696	4	0.00824742
697	-1	-0.000256345		697	1	0.00206186
698	10	0.00256345		698	2	0.00412371
699	1	0.000256345		699	2	0.00412371
700	3	0.000769034		700	5	0.0103093

## Sheet: Fig. 1H and Suppl. Fig. 8
Graphs plotted in OriginPro 8.6
	Irradiation energy (W)							Irradiation energy (W/cm2)		Irradiation energy (mW/cm2)
BL intensity(104 cps)	I	II	III	IV	Avrg	Std		Avrg/3.14	Std/3.14
100	0.0144	0.0126	0.0162	0.0144	0.0144	0.00146969		0.00458599	0.000468055	4.58599	0.468055
200	0.0252	0.018	0.0216	0.0288	0.0234	0.00464758		0.00745223	0.00148012	7.45223	1.48012
500	0.0432	0.045	0.0486	0.0504	0.0468	0.00328634		0.0149045	0.0010466	14.9045	1.0466
700	0.0594	0.0594	0.054	0.0558	0.05715	0.0027		0.0182006	0.000859873	18.2006	0.859873
1000	0.0756	0.0774	0.081	0.0846	0.07965	0.00399124		0.0253662	0.0012711	25.3662	1.2711
VLP-2000 laser power meter
Diameter of detector	2 cm
Area of circle	3.14 cm2			Time (h)	BL intensity	(mW/cm2)
				0	2214130	5.11823
				3	2272310	5.25272
				5	1143240	2.64274
				7	1383210	3.19746
				9	2291740	5.29763
				12	940744	2.17464
				16	895623	2.07034
				19	1014830	2.3459
				20	1021910	2.36227
				22	1455410	3.36435
				26	733140	1.69474
				28	1972280	4.55916
				32	1276160	2.95
				40	866342	2.00265
				45	514230	1.1887
				50	421739	0.9749

## Sheet: Fig. 2C and Suppl. Fig10
	Graphs plotted in OriginPro 8.6
	N= 3 biological replicates.		and eliminated background
			Hep3B
			Exp. 1	Exp. 2	Exp. 3		Avrg	SD	Normalized									PB@MCs vs. Control		PB@MCs vs. P@MCs		PB@MCs vs. B@MCs
		Control	0.2135	0.2195	0.2151		0.216033	0.00310698	1.00015	0.0143842					P value(one-way ANOVA)			0.0008		0.0023		0.001
		P@MCs	0.1659	0.244	0.1562		0.1887	0.0481362	0.873611	0.222853			combination with Tukey's multiple comparisons.					***		**		***
		B@MCs	0.244	0.1562	0.2319		0.2107	0.0475846	0.975463	0.220299
		PB@MCs	0.0394	0.018	0.0372		0.0315333	0.0117717	0.145988	0.0544987
			VX2
			Exp. 1	Exp. 2	Exp. 3		Avrg	SD	Normalized									PB@MCs vs. Control		PB@MCs vs. P@MCs		PB@MCs vs. B@MCs
		Control	0.167	0.2115	0.205		0.1945	0.0240364	0.997436	0.123264					P value(one-way ANOVA)			0.0002		0.0007		0.0001
		P@MCs	0.126	0.2048	0.1673		0.166033	0.0394153	0.851453	0.20213			combination with Tukey's multiple comparisons.					***		***		***
		B@MCs	0.1837	0.2431	0.2063		0.211033	0.0299815	1.08222	0.153752
		PB@MCs	0.0222	0.0066	0.0113		0.0133667	0.00800271	0.068547	0.0410395
			B16
			Exp. 1	Exp. 2	Exp. 3		Avrg	SD	Normalized									PB@MCs vs. Control		PB@MCs vs. P@MCs		PB@MCs vs. B@MCs
		Control	0.8562	0.8152	0.8544		0.841933	0.0231692	1	0.0275191					P value(one-way ANOVA)			<0.0001		<0.0001		<0.0001
		P@MCs	0.6599	0.6401	0.6805		0.660167	0.0202013	0.784108	0.023994			combination with Tukey's multiple comparisons.					****		****		****
		B@MCs	0.7679	0.7587	0.7464		0.757667	0.0107872	0.899913	0.0128124
		PB@MCs	0.1238	0.1242	0.1043		0.117433	0.0113756	0.139481	0.0135112
			A375
			Exp. 1	Exp. 2	Exp. 3		Avrg	SD	Normalized									PB@MCs vs. Control		PB@MCs vs. P@MCs		PB@MCs vs. B@MCs
		Control	0.8308	0.828	0.8141		0.8243	0.00894371	1.00036	0.010854					P value(one-way ANOVA)			<0.0001		<0.0001		<0.0001
		P@MCs	0.7958	0.8001	0.6876		0.761167	0.0637469	0.923746	0.0773627			combination with Tukey's multiple comparisons.					****		****		****
		B@MCs	0.6302	0.6448	0.6612		0.6454	0.0155087	0.783252	0.0188212
		PB@MCs	0.1264	0.1227	0.1235		0.1242	0.00194679	0.150728	0.00236261

## Sheet: Fig. 2D-E and Suppl. Fig11
		Graphs plotted in OriginPro 8.6
		B16
	Early apoptosis	Control	0.31	Late apoptosis	Control	2.98
		P@MCs	1.27		P@MCs	10.46
		B@MCs	1.84		B@MCs	21.34
		PB@MCs	2.84		PB@MCs	46.14
		VP-16	0.5		VP-16	89.9
		A375
	Early apoptosis	Control	3.81	Late apoptosis	Control	8.29
		P@MCs	9.5		P@MCs	17.64
		B@MCs	5.5		B@MCs	12.22
		PB@MCs	6.95		PB@MCs	52.95
		VP-16	24.2		VP-16	33.79
		VX2
	Early apoptosis	Control	2.97	Late apoptosis	Control	7.42
		P@MCs	2.48		P@MCs	8.23
		B@MCs	1.11		B@MCs	4.13
		PB@MCs	22.2		PB@MCs	51.9
		VP-16	0.64		VP-16	90.64
		Hep3B
	Early apoptosis	Control	6.7	Late apoptosis	Control	15.33
		P@MCs	13.4		P@MCs	19.15
		B@MCs	9.63		B@MCs	28.93
		PB@MCs	10.3		PB@MCs	68.6
		VP-16	37		VP-16	43.03

## Sheet: Fig. 3B 
		Graphs plotted in OriginPro 8.6
		N= 3 biological replicates.
			I	II	III	Avrg	SD								PB@MCs vs. Control		PB@MCs vs. P@MCs		PB@MCs vs. B@MCs
		Control	5420.45	5407.41	6623.84	5817.23	698.569					P value(one-way ANOVA)			<0.0001		<0.0001		<0.0001
		P@MCs	5188.22	6534.62	6852.79	6191.88	883.633			combination with Tukey's multiple comparisons.					****		****		****
		B@MCs	6937.13	8111.27	8097.25	7715.22	673.88
		PB@MCs	19461.9	21602.3	22657.5	21240.6	1628.21

## Sheet: Fig. 3C-D 
		LED radiation (300 mW/cm2)									DCF (Postive)					Graphs plotted in OriginPro 8.6
	Time (h)	Exp. 1	Exp. 2	Exp. 3	Exp. 1-B	Exp. 2-B	Exp. 3-B	Avrg	SD		I	II	III	Avrg
	0	887	814	750	350	277	213	280	68.5493		37192	33273	38322	36262.3
	0.25	1741	2769	2156	1204	2232	1619	1685	517.168		DCFH (Background)
	0.5	4378	3526	4620	3841	2989	4083	3637.67	574.645		I	II	III	Avrg
	0.75	9565	8251	6133	9028	7714	5596	7446	1731.62		555	472	584	537										LED raidation vs. PB@MCs
	1	9107	11012	9740	8570	10475	9203	9416	970.197													P value (two-tail T test)		0.001
	2	687	601	565	150	64	28	80.6667	62.6844
	4	582	636	689	45	99	152	98.6667	53.5008
	6	833	940	944	296	403	407	368.667	62.963
	8	816	913	914	279	376	377	344	56.2939
	12	913	929	1019	376	392	482	416.667	57.1431		Time (h)	Exp. 1	Time (h)	Exp. 2	Time (h)	Exp. 3	Time (h)	Integrated-1	Time (h)	Integrated-2	Time (h)	Integrated-3
	24	1027	1002	797	490	465	260	405	126.194		0	350	0	277	0	213	0	0	0	0	0	0
	36	636	1026	869	99	489	332	306.667	196.23		0.25	1204	0.25	2232	0.25	1619	0.25	194.25	0.25	229	0.25	313.625
	48	555	741	472	18	204	99	107	93.2577		0.5	3841	0.5	2989	0.5	4083	0.5	824.875	0.5	941.75	0.5	966.25
											0.75	9028	0.75	7714	0.75	5596	0.75	2433.5	0.75	2151.62	0.75	2304.12	Avrg	SD
											1	8570	1	10475	1	9203	1	4633.25	1	4001.5	1	4577.75	4404.17	349.822
		PB@MCs									2	150	2	64	2	28	2	8993.25	2	8635	2	9829.25
	Time (h)	Exp. 1	Exp. 2	Exp. 3	Exp. 1-B	Exp. 2-B	Exp. 3-B	Avrg	SD		4	45	4	99	4	152	4	9188.25	4	8798	4	10009.2
	0	794	728	781	257	191	244	230.667	34.9619		6	296	6	403	6	407	6	9529.25	6	9304	6	10564.2
	0.25	623	910	552	86	373	15	158	189.549		8	279	8	376	8	377	8	10104.2	8	10088	8	11343.2
	0.5	861	839	861	324	302	324	316.667	12.7017		12	376	12	392	12	482	12	11414.2	12	11806	12	12879.2
	0.75	910	848	914	373	311	377	353.667	37.0045		24	490	24	465	24	260	24	16610.2	24	16258	24	18021.2
	1	1082	862	939	545	325	402	424	111.638		36	99	36	489	36	332	36	20144.2	36	19810	36	23745.2	Avrg	SD
	2	866	959	1161	329	422	624	458.333	150.819		48	18	48	204	48	99	48	20846.2	48	22396	48	27903.2	23715.2	3708.84
	4	939	836	889	402	299	352	351	51.5073
	6	607	689	582	70	152	45	89	55.9732		Time (h)	Exp. 1	Time (h)	Exp. 2	Time (h)	Exp. 3	Time (h)	Integrated-1	Time (h)	Integrated-2	Time (h)	Integrated-3
	8	1023	1116	1102	486	579	565	543.333	50.1431		0	257	0	191	0	244	0	0	0	0	0	0
	12	1472	1709	1565	935	1172	1028	1045	119.411		0.25	86	0.25	373	0.25	15	0.25	42.875	0.25	70.5	0.25	32.375
	16	1235	1241	1171	698	704	634	678.667	38.7986		0.5	324	0.5	302	0.5	324	0.5	94.125	0.5	154.875	0.5	74.75
	18	1244	1483	1537	707	946	1000	884.333	155.931		0.75	373	0.75	311	0.75	377	0.75	181.25	0.75	231.5	0.75	162.375
	24	1738	1725	1744	1201	1188	1207	1198.67	9.71253		1	545	1	325	1	402	1	296	1	311	1	259.75
	28	1914	1958	1828	1377	1421	1291	1363	66.1211		2	329	2	422	2	624	2	733	2	684.5	2	772.75
	30	2921	3011	3113	2384	2474	2576	2478	96.0625		4	402	4	299	4	352	4	1464	4	1405.5	4	1748.75
	36	2176	2337	2384	1639	1800	1847	1762	109.083		6	70	6	152	6	45	6	1936	6	1856.5	6	2145.75
	40	2640	2687	2686	2103	2150	2149	2134	26.8514		8	486	8	579	8	565	8	2492	8	2587.5	8	2755.75
	48	1245	1614	1339	708	1077	802	862.333	191.756		12	935	12	1172	12	1028	12	5334	12	6089.5	12	5941.75
											16	698	16	704	16	634	16	8600	16	9841.5	16	9265.75
											18	707	18	946	18	1000	18	10005	18	11491.5	18	10899.8
											24	1201	24	1188	24	1207	24	15729	24	17893.5	24	17520.8
											28	1377	28	1421	28	1291	28	20885	28	23111.5	28	22516.8
											30	2384	30	2474	30	2576	30	24646	30	27006.5	30	26383.8
											36	1639	36	1800	36	1847	36	36715	36	39828.5	36	39652.8
											40	2103	40	2150	40	2149	40	44199	40	47728.5	40	47644.8	Avrg	SD
											48	708	48	1077	48	802	48	55443	48	60636.5	48	59448.8	58509.4	2721.19

## Sheet: Fig. 4A
	A	r2x	r2x(cum)
	p2	0.153	0.544
	p1	0.391	0.391
	p3	0.0666	0.611

## Sheet: Fig 4C
Metabolite	P_value	FDR	VIP_pred_OPLS-DA	VIP_PLS-DA	FC(PB/controlnew)	Log2FC(PB/controlnew)	Significant	Regulate	level	KEGG Compound ID	KEGG Compound First Category	KEGG Compound Second Category	KEGG Pathway ID	KEGG Pathway Description	KEGG Pathway First Category	KEGG Pathway Second Category	Library ID	HMDB Superclass	HMDB Class	HMDB Subclass	CAS ID	M/Z	Retention time	Adducts	Formula	Fragmentation Score	Theoretical Fragmentation Score	Metab ID	ID	Mode	Score	pb_mean	pb_SD	controlnew_mean	controlnew_SD
Picolinic acid	2.929E-10	3.875E-8	2.6038	2.5551	5.1219	2.3567	yes	up	B(i)	C10164	-	-	map01100;map00380	Metabolic pathways;Tryptophan metabolism	Metabolism;Metabolism	Global and overview maps;Amino acid metabolism	HMDB0002243	Organoheterocyclic compounds	Pyridines and derivatives	Pyridinecarboxylic acids and derivatives	98-98-6	124.038	1.33417	M+H	C6H5NO2	74	0	metab_3576	pos_3577	pos	52.2	3.572	0.09296	0.6974	0.1451
Yersiniabactin	2.185E-10	3.042E-8	2.5873	2.54	46.1833	5.5293	yes	up	B(i)	C12038;_	-	-	-	-	-	-	-;HMDB0259950	Organic acids and derivatives	Carboxylic acids and derivatives	Amino acids, peptides, and analogues	-;_	482.122	7.11245	M+H	C21H27N3O4S3	90.9	0	metab_878	pos_879	pos	53.8	2.898	0.1638	0.06275	0.001483
4-hydroxyquinoline	3.846E-5	0.0003256	2.5326	2.4828	0.112	-3.1582	yes	down	B(i)	C06343	-	-	-	-	-	-	HMDB0246466	Organoheterocyclic compounds	Quinolines and derivatives	Quinolones and derivatives	611-36-9;_	146.059	1.25583	M+H	C9H7NO	75	0	metab_3630	pos_3631	pos	51.8	0.3635	0.7903	3.245	0.04148
'1,5-naphthalenediamine'	3.465E-7	8.005E-6	2.4856	2.4354	0.0748	-3.7415	yes	down	B(i)	-	-	-	-	-	-	-	-	-	-	-	-	159.091	1.25583	M+H	C10H10N2	39.4	0	metab_3629	pos_3630	pos	45.2	0.2151	0.3911	2.877	0.01761
8-Oxo-dGMP	2.713E-7	6.707E-6	2.4718	2.4253	0.1056	-3.2435	yes	down	B(ii)	C19968;_	-	-	-	-	-	-	HMDB0011670	Nucleosides, nucleotides, and analogues	Purine nucleotides	Purine deoxyribonucleotides	127027-50-3;_	398.024	1.35058	M+Cl	C10H14N5O8P	0	84.5	metab_4362	neg_393	neg	52.4	0.3081	0.3407	2.918	0.1492
Malvidin 3-rhamnoside	1.576E-8	7.125E-7	2.4238	2.3791	4.8781	2.2863	yes	up	B(ii)	-	-	-	-	-	-	-	HMDB0303639	Phenylpropanoids and polyketides	Kavalactones	Not Available	-	482.122	6.79763	M+Na-H2O	C23H25O11+	0	47.5	metab_818	pos_819	pos	45.5	3.141	0.2473	0.6439	0.008551
Glycerophosphoinositol	3.316E-7	7.763E-6	2.4219	2.3735	0.2679	-1.9001	yes	down	B(ii)	C01225	-	-	-	-	-	-	HMDB0011649	Lipids and lipid-like molecules	Glycerophospholipids	Glycerophosphoinositols	129830-95-1	333.059	1.33943	M-H	C9H19O11P	0	61.9	metab_4333	neg_364	neg	51.4	0.9254	0.3681	3.454	0.03545
Ala-Trp-OH	2.106E-9	1.476E-7	2.4027	2.3565	0.1254	-2.9959	yes	down	B(i)	-	-	-	-	-	-	-	-	-	-	-	-	384.115	1.40148	M+H	C19H17N3O6	37.9	0	metab_377	pos_378	pos	42	0.3515	0.1687	2.804	0.08409
5-Chloro-2'-deoxyuridine	5.403E-11	1.054E-8	2.3855	2.3465	16.2295	4.0205	yes	up	B(ii)	-	-	-	-	-	-	-	HMDB0250110	Nucleosides, nucleotides, and analogues	Pyrimidine nucleosides	Pyrimidine 2''-deoxyribonucleosides	-	261.029	4.3129	M-H	C9H11ClN2O5	0	59.9	metab_6864	neg_2895	neg	46.1	2.574	0.1168	0.1586	0.00777
N-Oleoyl Phenylalanine	4.481E-6	6.084E-5	2.3749	2.3275	3.0057	1.5877	yes	up	B(i)	-	-	-	-	-	-	-	HMDB0062336;LMFA08020092	Organic acids and derivatives	Carboxylic acids and derivatives	Amino acids, peptides, and analogues	_;	428.316	9.76588	M-H	C27H43NO3	51.1	0	metab_6062	neg_2093	neg	46.6	3.688	0.2634	1.227	0.4313
Succinic acid	1.936E-7	5.2E-6	2.2845	2.251	2.6922	1.4288	yes	up	B(i)	C00042;_	Organic acids;-	Carboxylic acids;-	map01100;map00630;map00310;map00640;map00920;map00650;map01200;map00620;map00760;map04024;map04727;map00250;map04922;map00360;map00350;map00020;map05230;map00190	Metabolic pathways;Glyoxylate and dicarboxylate metabolism;Lysine degradation;Propanoate metabolism;Sulfur metabolism;Butanoate metabolism;Carbon metabolism;Pyruvate metabolism;Nicotinate and nicotinamide metabolism;cAMP signaling pathway;GABAergic synapse;Alanine, aspartate and glutamate metabolism;Glucagon signaling pathway;Phenylalanine metabolism;Tyrosine metabolism;Citrate cycle (TCA cycle);…	Metabolism;Metabolism;Metabolism;Metabolism;Metabolism;Metabolism;Metabolism;Metabolism;Metabolism;Environmental Information Processing;Organismal Systems;Metabolism;Organismal Systems;Metabolism;Metabolism;Metabolism;Human Diseases;Metabolism	Global and overview maps;Carbohydrate metabolism;Amino acid metabolism;Carbohydrate metabolism;Energy metabolism;Carbohydrate metabolism;Global and overview maps;Carbohydrate metabolism;Metabolism of cofactors and vitamins;Signal transduction;Nervous system;Amino acid metabolism;Endocrine system;Amino acid metabolism;Amino acid metabolism;Carbohydrate metabolism;Cancer: overview;Energy metabolism	HMDB0000254;HMDB0303309;LMFA01170043;PW_C000174	Organic acids and derivatives	Carboxylic acids and derivatives	Dicarboxylic acids and derivatives	110-15-6;_;	117.019	1.31677	M-H	C4H6O4	89.5	0	metab_4295	neg_326	neg	57	3.578	0.2163	1.329	0.2176
2-Carboxyarabinitol 1-phosphate	3.119E-6	4.636E-5	2.235	2.1885	0.133	-2.9109	yes	down	B(ii)	C04234	-	-	-	-	-	-	HMDB0301830	Organic oxygen compounds	Organooxygen compounds	Carbohydrates and carbohydrate conjugates	106777-19-9;_	321.022	1.33943	M+FA-H	C6H13O10P	0	58.9	metab_7047	neg_3078	neg	49.5	0.3332	0.4091	2.506	0.1164
Karakoline	0.001115	0.004646	2.2252	2.1752	5.2931	2.4041	yes	up	B(i)	C08693	-	-	-	-	-	-	-	-	-	-	39089-30-0	378.263	7.87923	M+H	C22H35NO4	37.2	0	metab_2915	pos_2916	pos	45.3	2.962	0.5803	0.5596	0.9161
Argininosuccinic acid	3.135E-9	1.974E-7	2.2067	2.1642	0.1334	-2.906	yes	down	B(i)	C03406	Peptides	Amino acids	map01100;map00220;map00250;map01230	Metabolic pathways;Arginine biosynthesis;Alanine, aspartate and glutamate metabolism;Biosynthesis of amino acids	Metabolism;Metabolism;Metabolism;Metabolism	Global and overview maps;Amino acid metabolism;Amino acid metabolism;Global and overview maps	HMDB0000052;PW_C000036	Organic acids and derivatives	Carboxylic acids and derivatives	Amino acids, peptides, and analogues	2387-71-5	291.129	1.14317	M+H	C10H18N4O6	44.6	0	metab_3730	pos_3731	pos	46.8	0.3182	0.01093	2.385	0.1666
Gabazine	0.0002474	0.001404	2.2039	2.1642	0.2218	-2.1725	yes	down	B(ii)	C13796	-	-	-	-	-	-	HMDB0252568	Organoheterocyclic compounds	Diazines	Pyridazines and derivatives	-	332.125	3.55312	M+FA-H	C15H17N3O3	0	41.1	metab_6910	neg_2941	neg	47.6	0.6455	0.8107	2.91	0.01671
Ergocornine	5.164E-5	0.0004115	2.2034	2.1621	0.2563	-1.9643	yes	down	B(ii)	C09162;_	-	-	-	-	-	-	HMDB0251906	Alkaloids and derivatives	Ergoline and derivatives	Lysergic acids and derivatives	564-36-3;_	582.272	6.33643	M+Na-2H	C31H39N5O5	0	71.6	metab_4614	neg_645	neg	50.8	0.7542	0.6069	2.943	0.1545
N-(hydroxymethyl)benzamide	1.844E-5	0.0001835	2.1918	2.1431	16.7111	4.0627	yes	up	B(i)	-	-	-	-	-	-	-	-	-	-	-	-	134.059	4.16632	M+H-H2O	C8H9NO2	49.4	0	metab_3387	pos_3388	pos	46	2.256	0.5094	0.135	0.1335
Fenvalerate	1.811E-6	3.042E-5	2.1584	2.1286	0.183	-2.4503	yes	down	B(ii)	C10988	-	-	-	-	-	-	HMDB0031791	Lipids and lipid-like molecules	Fatty Acyls	Fatty acid esters	51630-58-1	384.114	3.11922	M+H-2H2O	C25H22ClNO3	0	52.6	metab_3519	pos_3520	pos	42.3	0.4558	0.364	2.491	0.07171
Urea	3.671E-5	0.0003138	2.1557	2.125	0.234	-2.0956	yes	down	B(ii)	C00086	-	-	map01100;map00220;map00230;map00780;map02010;map00330;map00240	Metabolic pathways;Arginine biosynthesis;Purine metabolism;Biotin metabolism;ABC transporters;Arginine and proline metabolism;Pyrimidine metabolism	Metabolism;Metabolism;Metabolism;Metabolism;Environmental Information Processing;Metabolism;Metabolism	Global and overview maps;Amino acid metabolism;Nucleotide metabolism;Metabolism of cofactors and vitamins;Membrane transport;Amino acid metabolism;Nucleotide metabolism	HMDB0000294	Organic acids and derivatives	Organic carbonic acids and derivatives	Ureas	57-13-6	61.0392	1.1545	M+H	CH4N2O	0	84.6	metab_3727	pos_3728	pos	54.8	0.6385	0.569	2.729	0.04019
Adenosine 2'-phosphate	7.264E-6	8.935E-5	2.1299	2.0869	0.332	-1.5909	yes	down	B(ii)	C00946	-	-	-	-	-	-	HMDB0011617	Organic oxygen compounds	Organooxygen compounds	Carbohydrates and carbohydrate conjugates	130-49-4	406.075	1.33943	M+Hac-H	C10H14N5O7P	0	61.9	metab_4336	neg_367	neg	49.1	0.9919	0.4309	2.988	0.07303
MCPA-thioethyl	6.96E-8	2.396E-6	2.104	2.0632	0.3256	-1.6188	yes	down	B(ii)	C18741	-	-	-	-	-	-	HMDB0254367	Benzenoids	Phenol ethers	Not Available	25319-90-8;_	289.032	1.35058	M+FA-H	C11H13ClO2S	0	79.9	metab_7024	neg_3055	neg	47.7	0.9146	0.216	2.809	0.06867
Ribose 1,5-bisphosphate	2.001E-5	0.0001948	2.1019	2.059	0.2802	-1.8356	yes	down	B(ii)	C01151	-	-	map01100;map00030;map00440	Metabolic pathways;Pentose phosphate pathway;Phosphonate and phosphinate metabolism	Metabolism;Metabolism;Metabolism	Global and overview maps;Carbohydrate metabolism;Metabolism of other amino acids	HMDB0011688	Organic oxygen compounds	Organooxygen compounds	Carbohydrates and carbohydrate conjugates	-;14689-84-0	368.998	1.41825	M+Hac-H	C5H12O11P2	0	48.5	metab_6970	neg_3001	neg	47.9	0.7646	0.4726	2.729	0.1409
Diethyl 1-(2-ethoxyphenyl)triazole-4,5-dicarboxylate	0.0004683	0.002346	2.0897	2.0609	0.2331	-2.1012	yes	down	B(i)	-	-	-	-	-	-	-	-	-	-	-	-	334.139	3.54752	M+H	C16H19N3O5	37.4	0	metab_3469	pos_3470	pos	45.3	0.6302	0.817	2.704	0.02634
L-tartaric acid	0.001554	0.00602	2.0746	2.0594	0.3946	-1.3416	yes	down	B(i)	C00898	-	-	map01100;map00630	Metabolic pathways;Glyoxylate and dicarboxylate metabolism	Metabolism;Metabolism	Global and overview maps;Carbohydrate metabolism	HMDB0000956	Organic oxygen compounds	Organooxygen compounds	Carbohydrates and carbohydrate conjugates	87-69-4	209.03	1.33943	M+Hac-H	C4H6O6	53.5	0	metab_7052	neg_3083	neg	50.2	1.383	1.011	3.505	0.007535
(+/-)-Tryptophan	0.0003448	0.001835	2.0736	2.044	0.341	-1.552	yes	down	B(ii)	C00806	-	-	-	-	-	-	HMDB0030396	Organoheterocyclic compounds	Indoles and derivatives	Indolyl carboxylic acids and derivatives	1954-12-06	203.082	1.2501	M-H	C11H12N2O2	0	56.8	metab_4277	neg_308	neg	50.2	1.047	0.7608	3.07	0.02859
Tyrosylhydroxyproline	3.884E-5	0.0003281	2.0731	2.0309	0.3167	-1.6587	yes	down	B(ii)	-	-	-	-	-	-	-	HMDB0029106	Organic acids and derivatives	Carboxylic acids and derivatives	Amino acids, peptides, and analogues	936346-34-8	275.104	4.17158	M-H2O-H	C14H18N2O5	0	40.7	metab_6871	neg_2902	neg	47	0.8916	0.5195	2.815	0.09949
(e)-ethenoxyimino-oxido-pyrrolidin-1-ylazanium	0.0006776	0.003101	2.0716	2.0429	0.3705	-1.4326	yes	down	B(i)	-	-	-	-	-	-	-	-	-	-	-	-	175.118	1.211	M+NH4	C6H11N3O2	38	0	metab_258	pos_259	pos	45.8	1.214	0.8427	3.277	0.1753
Palmitoylethanolamine	0.006363	0.01837	2.0715	2.07	9.337	3.223	yes	up	B(ii)	-	-	-	-	-	-	-	HMDB0256090	Organic oxygen compounds	Organooxygen compounds	Carbohydrates and carbohydrate conjugates	-	354.3	8.56853	M+CH3OH+Na	C18H37NO2	0	46.4	metab_1180	pos_1181	pos	44.9	2.535	1.305	0.2715	0.4521
Guanosine 3'-monophosphate	4.25E-5	0.0003558	2.0679	2.0277	0.3369	-1.5698	yes	down	B(ii)	C06193	-	-	map01100;map00230	Metabolic pathways;Purine metabolism	Metabolism;Metabolism	Global and overview maps;Nucleotide metabolism	HMDB0240587	Nucleosides, nucleotides, and analogues	Ribonucleoside 3''-phosphates	Not Available	117-68-0	384.036	1.1266	M+Na-2H	C10H14N5O8P	0	67.6	metab_4159	neg_190	neg	49.7	0.9735	0.5268	2.89	0.08497
3-Amino-1,4-dimethyl-5H-pyrido[4,3-b]indole	0.01349	0.03285	2.0642	2.0399	4.0331	2.0119	yes	up	B(ii)	C19306	-	-	-	-	-	-	HMDB0029746	Organoheterocyclic compounds	Indoles and derivatives	Pyridoindoles	62450-06-0	253.145	4.63162	M+ACN+H	C13H13N3	0	63.4	metab_3345	pos_3346	pos	52.5	3.145	1.645	0.7798	0.3232
Perylene-1,2-dione	4.762E-10	5.039E-8	2.0626	2.0252	0.1246	-3.0041	yes	down	B(ii)	-	-	-	-	-	-	-	HMDB0256354	Benzenoids	Phenanthrenes and derivatives	Not Available	-	327.066	1.01278	M+FA-H	C20H10O2	0	70.8	metab_7394	neg_3425	neg	51.7	0.2569	0.02409	2.061	0.1124
3-Pyridinamine	2.119E-9	1.476E-7	2.0513	2.0116	2.7335	1.4508	yes	up	B(i)	-	-	-	-	-	-	-	-	-	-	-	-	95.0594	1.22233	M+H	C5H6N2	65.2	0	metab_3657	pos_3658	pos	49.5	2.821	0.1372	1.032	0.01004
4-[2-[5-(5-cyclohexyl-1,2,4-oxadiazol-3-yl)benzotriazol-1-yl]ethyl]morpholine	0.001036	0.004399	2.0509	2.0076	3.541	1.8242	yes	up	B(i)	-	-	-	-	-	-	-	-	-	-	-	-	383.218	7.9924	M+H	C20H26N6O2	36.9	0	metab_1041	pos_1042	pos	45.4	2.842	0.5297	0.8026	0.7396
Trp-Gly-OH	8.168E-8	2.718E-6	2.0485	2.0068	0.3392	-1.5599	yes	down	B(i)	-	-	-	-	-	-	-	-	-	-	-	-	382.101	3.12315	M-H	C19H17N3O6	42.3	0	metab_4437	neg_468	neg	43.5	0.9222	0.2067	2.719	0.07397
UDP-D-galacturonic acid	1.544E-9	1.202E-7	2.0443	2.0091	3.3143	1.7287	yes	up	B(ii)	C00617	-	-	map01100;map00520;map01250;map00053;map01240	Metabolic pathways;Amino sugar and nucleotide sugar metabolism;Biosynthesis of nucleotide sugars;Ascorbate and aldarate metabolism;Biosynthesis of cofactors	Metabolism;Metabolism;Metabolism;Metabolism;Metabolism	Global and overview maps;Carbohydrate metabolism;Global and overview maps;Carbohydrate metabolism;Global and overview maps	HMDB0012302	Nucleosides, nucleotides, and analogues	Pyrimidine nucleotides	Pyrimidine nucleotide sugars	50722-58-2	579.026	6.02163	M-H	C15H22N2O18P2	0	81.5	metab_4602	neg_633	neg	55	2.548	0.1298	0.7688	0.02113
Cytochalasin b	0.0009653	0.004142	2.038	2.0103	0.2559	-1.9664	yes	down	B(i)	C19954;_	-	-	-	-	-	-	-;HMDB0250718;LMPK11000002	Alkaloids and derivatives	Cytochalasans	Cytochalasins	14930-96-2;_;	480.277	6.34533	M+H	C29H37NO5	59	0	metab_743	pos_744	pos	48	0.6927	0.8748	2.707	0.1551
N-Palmitoyl Proline	0.0009503	0.004111	2.0355	2.0287	4.5498	2.1858	yes	up	B(ii)	-	-	-	-	-	-	-	HMDB0241931	Organic acids and derivatives	Carboxylic acids and derivatives	Amino acids, peptides, and analogues	_;	352.287	8.54063	M-H	C21H39NO3	0	85.4	metab_6384	neg_2415	neg	53.6	2.552	0.8757	0.5609	0.01846
L-Glutamine	0.0002847	0.001571	2.0317	2.0017	0.2587	-1.9509	yes	down	B(i)	C00064	Peptides	Amino acids	map01100;map00630;map00220;map02010;map00230;map01240;map01232;map04964;map00470;map00910;map04978;map01230;map00240;map00250;map04974;map00970;map04727;map00750;map04724;map05230	Metabolic pathways;Glyoxylate and dicarboxylate metabolism;Arginine biosynthesis;ABC transporters;Purine metabolism;Biosynthesis of cofactors;Nucleotide metabolism;Proximal tubule bicarbonate reclamation;D-Amino acid metabolism;Nitrogen metabolism;Mineral absorption;Biosynthesis of amino acids;Pyrimidine metabolism;Alanine, aspartate and glutamate metabolism;Protein digestion and absorption;Amino…	Metabolism;Metabolism;Metabolism;Environmental Information Processing;Metabolism;Metabolism;Metabolism;Organismal Systems;Metabolism;Metabolism;Organismal Systems;Metabolism;Metabolism;Metabolism;Organismal Systems;Genetic Information Processing;Organismal Systems;Metabolism;Organismal Systems;Human Diseases	Global and overview maps;Carbohydrate metabolism;Amino acid metabolism;Membrane transport;Nucleotide metabolism;Global and overview maps;Global and overview maps;Excretory system;Metabolism of other amino acids;Energy metabolism;Digestive system;Global and overview maps;Nucleotide metabolism;Amino acid metabolism;Digestive system;Translation;Nervous system;Metabolism of cofactors and vitamins;Ner…	HMDB0000641;PW_C000500	Organic acids and derivatives	Carboxylic acids and derivatives	Amino acids, peptides, and analogues	56-85-9	147.075	1.132	M+H	C5H10N2O3	94.2	0	metab_168	pos_169	pos	56.2	0.6782	0.7008	2.622	0.1198
Udp-n-acetyl-d-galactosamine	4.463E-10	5.025E-8	2.0294	1.9923	0.2361	-2.0824	yes	down	B(i)	C00203	-	-	map01100;map00520;map00512;map01250	Metabolic pathways;Amino sugar and nucleotide sugar metabolism;Mucin type O-glycan biosynthesis;Biosynthesis of nucleotide sugars	Metabolism;Metabolism;Metabolism;Metabolism	Global and overview maps;Carbohydrate metabolism;Glycan biosynthesis and metabolism;Global and overview maps	HMDB0006591	Lipids and lipid-like molecules	Fatty Acyls	Fatty acyl glycosides	-	608.088	1.44648	M+H	C17H27N3O17P2	60.6	0	metab_384	pos_385	pos	48.7	0.54	0.02699	2.287	0.1071
S-Adenosylmethionine	0.0003254	0.00175	2.0255	2.0529	0.2307	-2.1161	yes	down	B(i)	C00019	Vitamins and cofactors	Cofactors	map01100;map01240;map00270;map00330;map01230;map05208;map04122	Metabolic pathways;Biosynthesis of cofactors;Cysteine and methionine metabolism;Arginine and proline metabolism;Biosynthesis of amino acids;Chemical carcinogenesis - reactive oxygen species;Sulfur relay system	Metabolism;Metabolism;Metabolism;Metabolism;Metabolism;Human Diseases;Genetic Information Processing	Global and overview maps;Global and overview maps;Amino acid metabolism;Amino acid metabolism;Global and overview maps;Cancer: overview;Folding, sorting and degradation	HMDB0001185;PW_C000921	Nucleosides, nucleotides, and analogues	5''-deoxyribonucleosides	5''-deoxy-5''-thionucleosides	29908-03-0;485-80-3	399.145	1.132	M+H	C15H22N6O5S	94.7	0	metab_175	pos_176	pos	55.9	0.5829	0.7082	2.527	0.1553
Cytosine	1.616E-6	2.744E-5	2.0139	1.9726	0.3882	-1.3651	yes	down	B(i)	C00380	Nucleic acids	Bases	map00240;map01100;map01232	Pyrimidine metabolism;Metabolic pathways;Nucleotide metabolism	Metabolism;Metabolism;Metabolism	Nucleotide metabolism;Global and overview maps;Global and overview maps	HMDB0000630	Organoheterocyclic compounds	Diazines	Pyrimidines and pyrimidine derivatives	71-30-7	112.049	1.16583	M+H	C4H5N3O	55.1	0	metab_200	pos_201	pos	48	1.118	0.3056	2.88	0.08197
Aconitic acid	1.556E-12	1.331E-9	2.0131	1.9778	0.02	-5.6439	yes	down	B(i)	-	-	-	-	-	-	-	HMDB0247961	Organic acids and derivatives	Carboxylic acids and derivatives	Tricarboxylic acids and derivatives	-	175.023	1.36767	M+H	C6H6O6	66.3	0	metab_373	pos_374	pos	50.2	0.03502	0.001642	1.751	0.05333
PGP(i-12:0/20:5(7Z,9Z,11E,13E,17Z)-3OH(5,6,15))	0.0001025	0.0007137	2.0031	1.9691	7.0052	2.8084	yes	up	B(ii)	-	-	-	-	-	-	-	HMDB0274855	Not Available	Not Available	Not Available	-	873.419	5.62872	M+CH3OH+H	C38H66O16P2	0	43.6	metab_3247	pos_3248	pos	44	2.145	0.5794	0.3062	0.005589
Xanthosine	5.414E-5	0.0004275	1.995	1.9565	0.3825	-1.3865	yes	down	B(i)	C01762	-	-	map01100;map02010;map01232;map00230;map00232	Metabolic pathways;ABC transporters;Nucleotide metabolism;Purine metabolism;Caffeine metabolism	Metabolism;Environmental Information Processing;Metabolism;Metabolism;Metabolism	Global and overview maps;Membrane transport;Global and overview maps;Nucleotide metabolism;Biosynthesis of other secondary metabolites	HMDB0000299;PW_C000203	Nucleosides, nucleotides, and analogues	Purine nucleosides	Not Available	146-80-5	283.068	1.17177	M-H	C10H12N4O6	58.6	0	metab_7156	neg_3187	neg	50.9	1.11	0.5152	2.902	0.03298
Cer[ns](d36:2)	5.235E-5	0.0004165	1.9783	1.9437	2.0967	1.0681	yes	up	B(i)	-	-	-	-	-	-	-	-	-	-	-	-	608.526	10.979	M+FA-H	C36H69NO3	76.6	0	metab_5808	neg_1839	neg	52.9	3.384	0.3045	1.614	0.4056
Sedoheptulose 1,7-bisphosphate	2.756E-8	1.13E-6	1.9741	1.9365	0.4068	-1.2975	yes	down	B(ii)	C00447	-	-	map01100;map01200	Metabolic pathways;Carbon metabolism	Metabolism;Metabolism	Global and overview maps;Global and overview maps	HMDB0060274	Organic oxygen compounds	Organooxygen compounds	Carbohydrates and carbohydrate conjugates	815-91-8	368.999	1.62497	M-H	C7H16O13P2	0	93.2	metab_6957	neg_2988	neg	57.6	1.142	0.1322	2.807	0.118
4-methyl-2-[(6-methylpyridin-2-yl)amino]-N-propyl-1,3-thiazole-5-carboxamide	1.622E-9	1.244E-7	1.9723	1.9343	0.388	-1.3659	yes	down	B(i)	-	-	-	-	-	-	-	-	-	-	-	-	291.13	1.323	M+H	C14H18N4OS	58.7	0	metab_3586	pos_3587	pos	46.9	1.046	0.01904	2.696	0.1212
Fumaric acid	1.729E-8	7.499E-7	1.9703	1.9383	0.4553	-1.135	yes	down	B(i)	C00122	-	-	map01100;map00220;map05211;map05200;map01200;map00620;map00760;map00250;map04922;map00360;map00350;map00020;map00650;map05230;map00190	Metabolic pathways;Arginine biosynthesis;Renal cell carcinoma;Pathways in cancer;Carbon metabolism;Pyruvate metabolism;Nicotinate and nicotinamide metabolism;Alanine, aspartate and glutamate metabolism;Glucagon signaling pathway;Phenylalanine metabolism;Tyrosine metabolism;Citrate cycle (TCA cycle);Butanoate metabolism;Central carbon metabolism in cancer;Oxidative phosphorylation	Metabolism;Metabolism;Human Diseases;Human Diseases;Metabolism;Metabolism;Metabolism;Metabolism;Organismal Systems;Metabolism;Metabolism;Metabolism;Metabolism;Human Diseases;Metabolism	Global and overview maps;Amino acid metabolism;Cancer: specific types;Cancer: overview;Global and overview maps;Carbohydrate metabolism;Metabolism of cofactors and vitamins;Amino acid metabolism;Endocrine system;Amino acid metabolism;Amino acid metabolism;Carbohydrate metabolism;Carbohydrate metabolism;Cancer: overview;Energy metabolism	HMDB0000134;PW_C000088	Organic acids and derivatives	Carboxylic acids and derivatives	Dicarboxylic acids and derivatives	110-17-8	115.003	1.16043	M-H	C4H4O4	80.1	0	metab_4200	neg_231	neg	55.1	1.386	0.1648	3.044	0.0223
5-methylthiopentyldesulfoglucosinolate	1.894E-7	5.112E-6	1.9678	1.931	0.3102	-1.6886	yes	down	B(ii)	-	-	-	-	-	-	-	HMDB0304219	Organic oxygen compounds	Organooxygen compounds	Carbohydrates and carbohydrate conjugates	-	394.073	1.34532	M+K	C13H25NO6S2	0	55.1	metab_367	pos_368	pos	44.7	0.7464	0.01719	2.406	0.2251
Lucuminoside	9.947E-5	0.0006962	1.964	1.9272	0.1908	-2.3899	yes	down	B(ii)	C08335	-	-	-	-	-	-	HMDB0029900	Organic oxygen compounds	Organooxygen compounds	Carbohydrates and carbohydrate conjugates	1392-28-5	426.144	6.41393	M-H	C19H25NO10	0	52.5	metab_4618	neg_649	neg	46.1	0.4144	0.5476	2.172	0.06666
D-Ribulose 5-Phosphate	0.0001298	0.0008488	1.9537	1.902	0.2774	-1.85	yes	down	B(i)	C00199	-	-	map01100;map01250;map01240;map00040;map01200;map01230;map00030;map00740	Metabolic pathways;Biosynthesis of nucleotide sugars;Biosynthesis of cofactors;Pentose and glucuronate interconversions;Carbon metabolism;Biosynthesis of amino acids;Pentose phosphate pathway;Riboflavin metabolism	Metabolism;Metabolism;Metabolism;Metabolism;Metabolism;Metabolism;Metabolism;Metabolism	Global and overview maps;Global and overview maps;Global and overview maps;Carbohydrate metabolism;Global and overview maps;Global and overview maps;Carbohydrate metabolism;Metabolism of cofactors and vitamins	HMDB0000618;PW_C000479	Organic oxygen compounds	Organooxygen compounds	Carbohydrates and carbohydrate conjugates	551-85-9;4151-19-3	229.011	1.13795	M-H	C5H11O8P	45.9	0	metab_7201	neg_3232	neg	44.8	0.6616	0.5583	2.385	0.06349
Canrenoic acid	0.0002179	0.001268	1.9524	1.9103	8.1265	3.0226	yes	up	B(ii)	-	-	-	-	-	-	-	HMDB0249591	Lipids and lipid-like molecules	Steroids and steroid derivatives	Androstane steroids	_;	357.206	7.8555	M-H	C22H30O4	0	50.3	metab_4823	neg_854	neg	46	2.004	0.5709	0.2466	0.2361
2,5-Diamino-6-(5'-triphosphoryl-3',4'-trihydroxy-2'-oxopentyl)-amino-4-oxopyrimidine	6.69E-7	1.361E-5	1.9423	1.9012	0.3317	-1.5919	yes	down	B(ii)	C06148	-	-	map01100;map00790	Metabolic pathways;Folate biosynthesis	Metabolism;Metabolism	Global and overview maps;Metabolism of cofactors and vitamins	HMDB0006823	Organic oxygen compounds	Organooxygen compounds	Carbohydrates and carbohydrate conjugates	-;_	558.002	1.36192	M+FA-H	C9H18N5O14P3	0	59.1	metab_6991	neg_3022	neg	48	0.8081	0.2374	2.436	0.1076
(S)-a-Amino-2,5-dihydro-5-oxo-4-isoxazolepropanoic acid N2-glucoside	0.0002422	0.001384	1.9409	1.9175	0.4152	-1.2683	yes	down	B(ii)	-	-	-	-	-	-	-	HMDB0029404	Organic oxygen compounds	Organooxygen compounds	Carbohydrates and carbohydrate conjugates	29790-46-3	333.093	1.19427	M-H	C12H18N2O9	0	56.3	metab_7136	neg_3167	neg	50.2	1.255	0.6303	3.023	0.03123
Glu phe	3.125E-5	0.0002765	1.9301	1.8911	0.1431	-2.8045	yes	down	B(i)	-	-	-	-	-	-	-	-	-	-	-	-	277.117	4.71012	M+H-H2O	C14H18N2O5	46.8	0	metab_597	pos_598	pos	47.1	0.2784	0.4391	1.945	0.07078
Histamine	7.413E-6	9.037E-5	1.9294	1.8949	3.6913	1.8841	yes	up	B(i)	C00388	Peptides;Hormones and transmitters;Hormones and transmitters	Amines;Other hormones;Neurotransmitters	map01100;map05310;map04664;map04750;map00340;map04971;map04974;map04080;map04721	Metabolic pathways;Asthma;Fc epsilon RI signaling pathway;Inflammatory mediator regulation of TRP channels;Histidine metabolism;Gastric acid secretion;Protein digestion and absorption;Neuroactive ligand-receptor interaction;Synaptic vesicle cycle	Metabolism;Human Diseases;Organismal Systems;Organismal Systems;Metabolism;Organismal Systems;Organismal Systems;Environmental Information Processing;Organismal Systems	Global and overview maps;Immune disease;Immune system;Sensory system;Amino acid metabolism;Digestive system;Digestive system;Signaling molecules and interaction;Nervous system	HMDB0000870;PW_C000693	Organic nitrogen compounds	Organonitrogen compounds	Amines	51-45-6	112.086	0.995183	M+H	C5H9N3	98.5	0	metab_13	pos_14	pos	57	2.255	0.2321	0.6109	0.2765
N-(2,3,4-Trihydroxybutyl)-L-valine	1.367E-5	0.0001461	1.9196	1.8768	3.2281	1.6907	yes	up	B(ii)	-	-	-	-	-	-	-	HMDB0254995	Organic acids and derivatives	Carboxylic acids and derivatives	Amino acids, peptides, and analogues	-	242.1	1.2056	M+Na-2H	C9H19NO5	0	40.3	metab_4255	neg_286	neg	45.5	2.342	0.1096	0.7255	0.3695
(2S,3R,4S,5R,6R)-6-Ethyloxane-2,3,4,5-tetrol	1.507E-9	1.19E-7	1.9136	1.8805	8.8419	3.1444	yes	up	B(ii)	-	-	-	-	-	-	-	HMDB0242656	Organic oxygen compounds	Organooxygen compounds	Carbohydrates and carbohydrate conjugates	-	199.058	4.3239	M+Na-2H	C7H14O5	0	70.1	metab_4514	neg_545	neg	51.4	1.756	0.1144	0.1986	0.00932
Isodon shikokianus, compound a	0.003629	0.01181	1.9048	1.8653	2.9353	1.5535	yes	up	B(i)	-	-	-	-	-	-	-	-	-	-	-	-	375.214	7.25912	M+H	C22H30O5	86.4	0	metab_904	pos_905	pos	54	2.807	0.7922	0.9563	0.6414
L-Serine	3.584E-11	7.693E-9	1.8986	1.8635	0.2655	-1.9133	yes	down	B(ii)	C00065	Peptides	Amino acids	map01100;map00564;map04978;map01200;map00920;map01240;map00600;map00270;map02010;map01230;map00970;map04974;map00470;map00260;map04071;map00630;map05230	Metabolic pathways;Glycerophospholipid metabolism;Mineral absorption;Carbon metabolism;Sulfur metabolism;Biosynthesis of cofactors;Sphingolipid metabolism;Cysteine and methionine metabolism;ABC transporters;Biosynthesis of amino acids;Aminoacyl-tRNA biosynthesis;Protein digestion and absorption;D-Amino acid metabolism;Glycine, serine and threonine metabolism;Sphingolipid signaling pathway;Glyoxyl…	Metabolism;Metabolism;Organismal Systems;Metabolism;Metabolism;Metabolism;Metabolism;Metabolism;Environmental Information Processing;Metabolism;Genetic Information Processing;Organismal Systems;Metabolism;Metabolism;Environmental Information Processing;Metabolism;Human Diseases	Global and overview maps;Lipid metabolism;Digestive system;Global and overview maps;Energy metabolism;Global and overview maps;Lipid metabolism;Amino acid metabolism;Membrane transport;Global and overview maps;Translation;Digestive system;Metabolism of other amino acids;Amino acid metabolism;Signal transduction;Carbohydrate metabolism;Cancer: overview	HMDB0003406	Organic acids and derivatives	Carboxylic acids and derivatives	Amino acids, peptides, and analogues	56-45-1	104.035	1.1041	M-H	C3H7NO3	0	93.6	metab_4142	neg_173	neg	57.1	0.5514	0.03824	2.077	0.05896
Neuromedin B (1-3)	3.447E-9	2.121E-7	1.8981	1.8621	0.2349	-2.0901	yes	down	B(ii)	-	-	-	-	-	-	-	HMDB0013016	Organic acids and derivatives	Carboxylic acids and derivatives	Amino acids, peptides, and analogues	-	285.154	0.984017	M+H-H2O	C12H22N4O5	0	45.1	metab_10	pos_11	pos	44.8	0.4695	0.1128	1.999	0.05389
Sugiol	0.002679	0.009325	1.8978	1.8533	3.7288	1.8987	yes	up	B(ii)	C21822;_	-	-	-	-	-	-	HMDB0036564	Lipids and lipid-like molecules	Prenol lipids	Diterpenoids	511-05-7	283.204	8.03773	M+H-H2O	C20H28O2	0	43.1	metab_2892	pos_2893	pos	45.3	2.48	0.09322	0.6651	0.9429
L-malic acid	1.14E-7	3.388E-6	1.8966	1.874	0.094	-3.4109	yes	down	B(i)	C00149	Organic acids	Carboxylic acids	map01100;map00630;map05211;map05200;map04964;map01200;map00620;map04922;map00020;map05230;map04742	Metabolic pathways;Glyoxylate and dicarboxylate metabolism;Renal cell carcinoma;Pathways in cancer;Proximal tubule bicarbonate reclamation;Carbon metabolism;Pyruvate metabolism;Glucagon signaling pathway;Citrate cycle (TCA cycle);Central carbon metabolism in cancer;Taste transduction	Metabolism;Metabolism;Human Diseases;Human Diseases;Organismal Systems;Metabolism;Metabolism;Organismal Systems;Metabolism;Human Diseases;Organismal Systems	Global and overview maps;Carbohydrate metabolism;Cancer: specific types;Cancer: overview;Excretory system;Global and overview maps;Carbohydrate metabolism;Endocrine system;Carbohydrate metabolism;Cancer: overview;Sensory system	HMDB0000156;PW_C000101	Organic acids and derivatives	Hydroxy acids and derivatives	Beta hydroxy acids and derivatives	97-67-6	267.036	1.31677	2M-H	C4H6O5	84.2	0	metab_4301	neg_332	neg	55.9	0.1604	0.1478	1.706	0.1304
Protocatechuic Acid	0.0001739	0.001064	1.8925	1.8993	4.269	2.0939	yes	up	B(i)	C00230	-	-	map01100;map00400	Metabolic pathways;Phenylalanine, tyrosine and tryptophan biosynthesis	Metabolism;Metabolism	Global and overview maps;Amino acid metabolism	HMDB0001856	Benzenoids	Benzene and substituted derivatives	Benzoic acids and derivatives	99-50-3	153.019	3.70087	M-H	C7H6O4	94	0	metab_4482	neg_513	neg	58.1	2.155	0.4801	0.5048	0.2905
Dg(14:0/pge2/0:0)	0.0008353	0.003704	1.889	1.8595	3.0692	1.6179	yes	up	B(ii)	-	-	-	-	-	-	-	HMDB0295077	Not Available	Not Available	Not Available	-	681.457	6.65825	M+FA-H	C37H64O8	0	45.6	metab_4640	neg_671	neg	44.3	2.553	0.7399	0.8318	0.05598
Zoxazolamine	0.0001738	0.001064	1.882	1.8465	0.2887	-1.7925	yes	down	B(ii)	C13841	-	-	-	-	-	-	HMDB0260050	Organoheterocyclic compounds	Benzoxazoles	Not Available	61-80-3;_	223.024	1.07452	M+CH3OH+Na	C7H5ClN2O	0	58.7	metab_70	pos_71	pos	45.2	0.6645	0.5507	2.302	0.0817
Inosine	3.063E-6	4.585E-5	1.8787	1.8404	0.3842	-1.3801	yes	down	B(i)	C00294;_	-	-	map01100;map02010;map01232;map00230	Metabolic pathways;ABC transporters;Nucleotide metabolism;Purine metabolism	Metabolism;Environmental Information Processing;Metabolism;Metabolism	Global and overview maps;Membrane transport;Global and overview maps;Nucleotide metabolism	HMDB0000195;HMDB0247301;PW_C000127	Nucleosides, nucleotides, and analogues	Purine nucleosides	Not Available	58-63-9;_	267.073	1.17177	M-H	C10H12N4O5	67	0	metab_7157	neg_3188	neg	50.3	0.9616	0.2891	2.503	0.08381
1-Deoxy-1-morpholino-D-fructose	5.763E-5	0.0004491	1.8759	1.8339	0.3172	-1.6566	yes	down	B(ii)	-	-	-	-	-	-	-	HMDB0243858	Organoheterocyclic compounds	Oxazinanes	Morpholines	-	270.096	4.59888	M+Na-2H	C10H19NO6	0	67.9	metab_6838	neg_2869	neg	51.5	0.7343	0.4387	2.315	0.1354
6-phosphogluconic acid	0.0005158	0.002517	1.8713	1.8411	0.4039	-1.3079	yes	down	B(i)	C00345	-	-	map01100;map00030;map01200	Metabolic pathways;Pentose phosphate pathway;Carbon metabolism	Metabolism;Metabolism;Metabolism	Global and overview maps;Carbohydrate metabolism;Global and overview maps	HMDB0001316;PW_C001015	Organic oxygen compounds	Organooxygen compounds	Carbohydrates and carbohydrate conjugates	921-62-0	275.017	1.39558	M-H	C6H13O10P	50.6	0	metab_6981	neg_3012	neg	48.3	1.118	0.6561	2.768	0.07026
Diacylglycerol	0.0001403	0.0008963	1.8702	1.8339	2.3768	1.249	yes	up	B(ii)	C00165;C16667;_;C13861	-	-	map05214;map05167;map05143;map05163;map05146;map04915;map04015;map04014;map04659;map04658;map04270;map04012;map05231;map04650;map04370;map04371;map04072;map04071;map05235;map04921;map05415;map04750;map04919;map04933;map04961;map05012;map04920;map04923;map04925;map05017;map04926;map05171;map04726;map04725;map04724;map04723;map04728;map05223;map04720;map04666;map05170;map04664;map04540;map04662;map…	Glioma;Kaposi sarcoma-associated herpesvirus infection;African trypanosomiasis;Human cytomegalovirus infection;Amoebiasis;Estrogen signaling pathway;Rap1 signaling pathway;Ras signaling pathway;Th17 cell differentiation;Th1 and Th2 cell differentiation;Vascular smooth muscle contraction;ErbB signaling pathway;Choline metabolism in cancer;Natural killer cell mediated cytotoxicity;VEGF signaling pa…	Human Diseases;Human Diseases;Human Diseases;Human Diseases;Human Diseases;Organismal Systems;Environmental Information Processing;Environmental Information Processing;Organismal Systems;Organismal Systems;Organismal Systems;Environmental Information Processing;Human Diseases;Organismal Systems;Environmental Information Processing;Environmental Information Processing;Environmental Information Pro…	Cancer: specific types;Infectious disease: viral;Infectious disease: parasitic;Infectious disease: viral;Infectious disease: parasitic;Endocrine system;Signal transduction;Signal transduction;Immune system;Immune system;Circulatory system;Signal transduction;Cancer: overview;Immune system;Signal transduction;Signal transduction;Signal transduction;Signal transduction;Cancer: overview;Endocrine sy…	HMDB0242173	Lipids and lipid-like molecules	Glycerolipids	Diradylglycerols	-;_;29541-66-0;51621-26-2;257891-89-7;91125-76-7	593.515	9.76588	M-H	C37H70O5	0	46.5	metab_6061	neg_2092	neg	44.5	2.75	0.4426	1.157	0.2824
Xylobiose	2.175E-6	3.541E-5	1.8698	1.8336	0.1547	-2.6928	yes	down	B(ii)	C01630	Carbohydrates	Oligosaccharides	map02010	ABC transporters	Environmental Information Processing	Membrane transport	HMDB0029894	Organic oxygen compounds	Organooxygen compounds	Carbohydrates and carbohydrate conjugates	6860-47-5	321.061	1.2335	M+K	C10H18O9	0	47.9	metab_3645	pos_3646	pos	45.2	0.277	0.2255	1.791	0.1703
Dg(20:2(11z,14z)/16:0/0:0)	0.005023	0.01525	1.8626	1.8457	2.8699	1.521	yes	up	B(ii)	_;C00165	-	-	map05214;map05167;map05143;map05163;map05146;map04915;map04015;map04014;map04659;map04658;map04270;map04012;map05231;map04650;map04370;map04371;map04072;map04071;map05235;map04921;map05415;map04750;map04919;map04933;map04961;map05012;map04920;map04923;map04925;map05017;map04926;map05171;map04726;map04725;map04724;map04723;map04728;map05223;map04720;map04666;map05170;map04664;map04540;map04662;map…	Glioma;Kaposi sarcoma-associated herpesvirus infection;African trypanosomiasis;Human cytomegalovirus infection;Amoebiasis;Estrogen signaling pathway;Rap1 signaling pathway;Ras signaling pathway;Th17 cell differentiation;Th1 and Th2 cell differentiation;Vascular smooth muscle contraction;ErbB signaling pathway;Choline metabolism in cancer;Natural killer cell mediated cytotoxicity;VEGF signaling pa…	Human Diseases;Human Diseases;Human Diseases;Human Diseases;Human Diseases;Organismal Systems;Environmental Information Processing;Environmental Information Processing;Organismal Systems;Organismal Systems;Organismal Systems;Environmental Information Processing;Human Diseases;Organismal Systems;Environmental Information Processing;Environmental Information Processing;Environmental Information Pro…	Cancer: specific types;Infectious disease: viral;Infectious disease: parasitic;Infectious disease: viral;Infectious disease: parasitic;Endocrine system;Signal transduction;Signal transduction;Immune system;Immune system;Circulatory system;Signal transduction;Cancer: overview;Immune system;Signal transduction;Signal transduction;Signal transduction;Signal transduction;Cancer: overview;Endocrine sy…	HMDB0007417	Lipids and lipid-like molecules	Glycerolipids	Diradylglycerols	-	619.531	9.76588	M-H	C39H72O5	0	40.9	metab_5310	neg_1341	neg	43.3	2.772	1.054	0.9659	0.02272
Isoprene	3.827E-7	8.649E-6	1.851	1.8111	5.7207	2.5162	yes	up	B(ii)	C16521	-	-	map00900	Terpenoid backbone biosynthesis	Metabolism	Metabolism of terpenoids and polyketides	HMDB0253673	Hydrocarbons	Unsaturated hydrocarbons	Branched unsaturated hydrocarbons	78-79-5;_	86.0958	0.995183	M+NH4	C5H8	0	52.7	metab_3913	pos_3914	pos	47.5	1.782	0.219	0.3115	0.005654
'D-Fructose-1,6-Diphosphate'	3.212E-6	4.747E-5	1.8381	1.7993	0.1161	-3.1068	yes	down	B(i)	-	-	-	-	-	-	-	-	-	-	-	-	341.004	1.42398	M+H	C6H14O12P2	82.3	0	metab_3545	pos_3546	pos	54.5	0.1935	0.2672	1.667	0.1115
Ozolinone	3.275E-5	0.0002888	1.8348	1.7963	0.2073	-2.2704	yes	down	B(ii)	-	-	-	-	-	-	-	HMDB0256028	Organic acids and derivatives	Carboxylic acids and derivatives	Amino acids, peptides, and analogues	-	277.065	3.35513	M+Na-2H	C11H16N2O3S	0	57.9	metab_4461	neg_492	neg	47	0.3932	0.3515	1.897	0.1992
Deoxyadenosine	3.374E-7	7.865E-6	1.8332	1.8129	0.3625	-1.4639	yes	down	B(ii)	C00559	Nucleic acids	Nucleosides	map01100;map02010;map01232;map00230	Metabolic pathways;ABC transporters;Nucleotide metabolism;Purine metabolism	Metabolism;Environmental Information Processing;Metabolism;Metabolism	Global and overview maps;Membrane transport;Global and overview maps;Nucleotide metabolism	HMDB0000101	Nucleosides, nucleotides, and analogues	Purine nucleosides	Purine 2''-deoxyribonucleosides	958-09-8	310.114	1.19427	M+Hac-H	C10H13N5O3	0	66.2	metab_4248	neg_279	neg	49.5	0.824	0.193	2.273	0.0884
D-tartaric acid	7.021E-5	0.0005269	1.8331	1.7894	0.4853	-1.043	yes	down	B(i)	C02107	-	-	-	-	-	-	HMDB0029878	Organic oxygen compounds	Organooxygen compounds	Carbohydrates and carbohydrate conjugates	147-71-7	209.03	1.1491	M+Hac-H	C4H6O6	40.9	0	metab_7188	neg_3219	neg	47.1	1.42	0.4467	2.926	0.0532
2-(acetylamino)hexanoic acid	8.749E-6	0.0001029	1.8322	1.7918	2.6942	1.4298	yes	up	B(i)	-	-	-	-	-	-	-	-	-	-	-	-	172.097	4.10325	M-H	C8H15NO3	85.5	0	metab_6880	neg_2911	neg	54.7	2.338	0.166	0.8678	0.2854
Dg(18:0/20:3(5z,8z,11z)/0:0)	0.01205	0.02996	1.8144	1.8045	2.9461	1.5588	yes	up	B(ii)	_;C00165	-	-	map05214;map05167;map05143;map05163;map05146;map04915;map04015;map04014;map04659;map04658;map04270;map04012;map05231;map04650;map04370;map04371;map04072;map04071;map05235;map04921;map05415;map04750;map04919;map04933;map04961;map05012;map04920;map04923;map04925;map05017;map04926;map05171;map04726;map04725;map04724;map04723;map04728;map05223;map04720;map04666;map05170;map04664;map04540;map04662;map…	Glioma;Kaposi sarcoma-associated herpesvirus infection;African trypanosomiasis;Human cytomegalovirus infection;Amoebiasis;Estrogen signaling pathway;Rap1 signaling pathway;Ras signaling pathway;Th17 cell differentiation;Th1 and Th2 cell differentiation;Vascular smooth muscle contraction;ErbB signaling pathway;Choline metabolism in cancer;Natural killer cell mediated cytotoxicity;VEGF signaling pa…	Human Diseases;Human Diseases;Human Diseases;Human Diseases;Human Diseases;Organismal Systems;Environmental Information Processing;Environmental Information Processing;Organismal Systems;Organismal Systems;Organismal Systems;Environmental Information Processing;Human Diseases;Organismal Systems;Environmental Information Processing;Environmental Information Processing;Environmental Information Pro…	Cancer: specific types;Infectious disease: viral;Infectious disease: parasitic;Infectious disease: viral;Infectious disease: parasitic;Endocrine system;Signal transduction;Signal transduction;Immune system;Immune system;Circulatory system;Signal transduction;Cancer: overview;Immune system;Signal transduction;Signal transduction;Signal transduction;Signal transduction;Cancer: overview;Endocrine sy…	HMDB0007168	Lipids and lipid-like molecules	Glycerolipids	Diradylglycerols	-	645.547	9.83305	M-H	C41H74O5	0	51.6	metab_6035	neg_2066	neg	45.1	2.767	1.214	0.9392	0.3555
Fructose-6-phosphate lactate	3.44E-8	1.348E-6	1.8033	1.7702	0.3165	-1.6599	yes	down	B(ii)	-	-	-	-	-	-	-	HMDB0252492	Organic oxygen compounds	Organooxygen compounds	Carbohydrates and carbohydrate conjugates	-	361.017	1.36192	M-H	C9H15O13P	0	82.6	metab_4386	neg_417	neg	53.6	0.6418	0.1442	2.028	0.04718
1-[(4R,5R)-3,3-Difluoro-4-hydroxy-5-(hydroxymethyl)oxolan-2-yl]pyrimidine-2,4-dione	0.0009516	0.004113	1.7803	1.7602	0.423	-1.2414	yes	down	B(ii)	-	-	-	-	-	-	-	HMDB0245541	Nucleosides, nucleotides, and analogues	Pyrimidine nucleosides	Pyrimidine 2''-deoxyribonucleosides	-	306.088	1.33417	M+ACN+H	C9H10F2N2O5	0	53.5	metab_3572	pos_3573	pos	47.3	1.134	0.6648	2.681	0.1468
Penitrem B	1.497E-5	0.0001565	1.778	1.7386	4.515	2.1747	yes	up	B(ii)	C20731;_	-	-	-	-	-	-	HMDB0256239	Organoheterocyclic compounds	Naphthopyrans	Not Available	11076-67-8;_	628.324	7.60785	M+FA-H	C37H45NO5	0	88.1	metab_6598	neg_2629	neg	51.3	1.792	0.3364	0.3969	0.01524
Leukotriene C4	0.003721	0.01203	1.769	1.7524	0.3359	-1.574	yes	down	B(i)	C02166	Lipids	Eicosanoids	map01100;map05310;map04664;map00590;map04976;map04080;map04726	Metabolic pathways;Asthma;Fc epsilon RI signaling pathway;Arachidonic acid metabolism;Bile secretion;Neuroactive ligand-receptor interaction;Serotonergic synapse	Metabolism;Human Diseases;Organismal Systems;Metabolism;Organismal Systems;Environmental Information Processing;Organismal Systems	Global and overview maps;Immune disease;Immune system;Lipid metabolism;Digestive system;Signaling molecules and interaction;Nervous system	HMDB0001198;PW_C000933	Organic acids and derivatives	Carboxylic acids and derivatives	Amino acids, peptides, and analogues	72025-60-6	624.296	6.89173	M-H	C30H47N3O9S	62.8	0	metab_6707	neg_2738	neg	50.1	0.8239	0.8541	2.453	0.2871
[(2R,3S,5R)-5-[6-(Methylamino)purin-9-yl]-2-(phosphonooxymethyl)oxolan-3-yl] dihydrogen phosphate	0.006514	0.01866	1.7633	1.7701	0.4949	-1.0146	yes	down	B(ii)	-	-	-	-	-	-	-	HMDB0260222	Nucleosides, nucleotides, and analogues	Purine nucleotides	Purine deoxyribonucleotides	-	460.023	1.42958	M+Cl	C11H17N5O9P2	0	73.5	metab_4414	neg_445	neg	51.4	1.617	1.009	3.267	0.06732
7-Methylinosine	0.0001891	0.001129	1.7633	1.736	0.3872	-1.3689	yes	down	B(ii)	C05276	-	-	map01100;map01212;map00062;map00071	Metabolic pathways;Fatty acid metabolism;Fatty acid elongation;Fatty acid degradation	Metabolism;Metabolism;Metabolism;Metabolism	Global and overview maps;Global and overview maps;Lipid metabolism;Lipid metabolism	HMDB0003950	Lipids and lipid-like molecules	Fatty Acyls	Fatty acyl thioesters	20245-33-4	304.08	4.71372	M+Na-2H	C11H15N4O5+	0	69	metab_6832	neg_2863	neg	51.4	0.9157	0.4962	2.365	0.05139
Methionyl-Methionine	1.048E-8	4.996E-7	1.7499	1.7174	0.2553	-1.9695	yes	down	B(ii)	-	-	-	-	-	-	-	HMDB0028979	Organic acids and derivatives	Carboxylic acids and derivatives	Amino acids, peptides, and analogues	-	279.083	1.31677	M-H	C10H20N2O3S2	0	64.8	metab_7081	neg_3112	neg	48.8	0.4466	0.03397	1.749	0.1178
2-[5-[(3,5-Dimethyl-1H-pyrrol-2-yl)methylidene]-4-methoxy-2-pyrrolylidene]indole	4.512E-6	6.106E-5	1.744	1.7086	0.3788	-1.4006	yes	down	B(ii)	-	-	-	-	-	-	-	HMDB0247477	Organoheterocyclic compounds	Pyrroles	Substituted pyrroles	-	352.121	1.11545	M+Cl	C20H19N3O	0	91.2	metab_7231	neg_3262	neg	54.2	0.8121	0.2584	2.144	0.09049
9-O-Acetylneuraminic acid	8.614E-6	0.0001015	1.7334	1.6977	0.3385	-1.5628	yes	down	B(ii)	-	-	-	-	-	-	-	HMDB0255839	Organic oxygen compounds	Organooxygen compounds	Carbohydrates and carbohydrate conjugates	-	310.113	1.16583	M+H	C11H19NO9	0	49.2	metab_3710	pos_3711	pos	46.7	0.677	0.2931	2	0.04496
Metaphosphoric acid	0.0008032	0.003589	1.7327	1.7071	0.4322	-1.2103	yes	down	B(ii)	-	-	-	-	-	-	-	HMDB0254505	Homogeneous non-metal compounds	Other non-metal organides	Other non-metal oxides	-	158.925	1.33943	2M-H	HO3P	0	95.2	metab_4323	neg_354	neg	58.8	1.096	0.6149	2.536	0.04972
1-Nitronaphthalene-5,6-oxide	9.748E-5	0.0006859	1.728	1.6969	2.7075	1.437	yes	up	B(ii)	C14800	-	-	map00980	Metabolism of xenobiotics by cytochrome P450	Metabolism	Xenobiotics biodegradation and metabolism	HMDB0060331	Benzenoids	Naphthalenes	Nitronaphthalenes	-;_	190.048	3.45753	M+H	C10H7NO3	0	50.7	metab_3479	pos_3480	pos	45.9	2.153	0.09892	0.7952	0.4132
1-[2-[1-(4-fluorophenyl)sulfonylpiperidin-4-yl]ethyl]-3-(2-phenylethyl)urea	0.0001155	0.0007834	1.7201	1.6895	0.3478	-1.5238	yes	down	B(i)	-	-	-	-	-	-	-	-	-	-	-	-	434.195	5.09242	M+H	C22H28FN3O3S	50.4	0	metab_3287	pos_3288	pos	44.5	0.7171	0.3254	2.062	0.2829
2-Methylthio-N6-(delta2-isopentenyl)adenosine	0.0008667	0.003818	1.7109	1.6845	0.4279	-1.2247	yes	down	B(ii)	-	-	-	-	-	-	-	HMDB0301782	Nucleosides, nucleotides, and analogues	Purine nucleosides	Not Available	20859-00-1	382.153	6.40433	M+H	C16H23N5O4S	0	48.9	metab_754	pos_755	pos	46.1	1.062	0.6141	2.482	0.04188
Pravastatin lactone	0.002784	0.009621	1.7056	1.6702	2.9001	1.5361	yes	up	B(ii)	-	-	-	-	-	-	-	HMDB0256737	Organoheterocyclic compounds	Lactones	Delta valerolactones	-	427.209	7.97917	M+Na-2H	C23H34O6	0	55.5	metab_4836	neg_867	neg	47.2	2.258	0.3256	0.7786	0.7059
4'-Azidocytidine	1.257E-6	2.27E-5	1.7016	1.6657	0.0352	-4.8266	yes	down	B(ii)	-	-	-	-	-	-	-	HMDB0246625	Organic oxygen compounds	Organooxygen compounds	Carbohydrates and carbohydrate conjugates	-	265.068	1.1266	M-H2O-H	C9H12N6O5	0	76.4	metab_7224	neg_3255	neg	51.6	0.04553	0.005476	1.292	0.2166
Succinyladenosine	5.037E-7	1.088E-5	1.698	1.665	0.3551	-1.4939	yes	down	B(ii)	-	-	-	-	-	-	-	HMDB0000912	Nucleosides, nucleotides, and analogues	Purine nucleosides	Not Available	4542-23-8	384.115	3.21903	M+H	C14H17N5O8	0	43.7	metab_407	pos_408	pos	46.2	0.6842	0.1677	1.927	0.09288
2-Amino-1,3-propanediol	0.0007319	0.003318	1.686	1.659	0.3229	-1.6311	yes	down	B(ii)	-	-	-	-	-	-	-	HMDB0244971	Organic nitrogen compounds	Organonitrogen compounds	Amines	-	74.0592	1.14317	M+H-H2O	C3H9NO2	0	80.6	metab_3737	pos_3738	pos	53.2	0.6457	0.5627	2	0.101
'5(s),14(r)-lipoxin b4'	0.001951	0.007276	1.6783	1.6602	2.704	1.4351	yes	up	B(i)	-	-	-	-	-	-	-	-	-	-	-	-	703.442	6.62475	2M-H	C20H32O5	68.7	0	metab_4634	neg_665	neg	43.5	2.267	0.4359	0.8384	0.5565
7-dehydrocholesterol	0.01828	0.04181	1.6677	1.6547	2.4822	1.3116	yes	up	B(i)	C01164	Steroids	27-Carbon atoms	map01100;map00100	Metabolic pathways;Steroid biosynthesis	Metabolism;Metabolism	Global and overview maps;Lipid metabolism	HMDB0000032;LMST01010069;PW_C000022	Lipids and lipid-like molecules	Steroids and steroid derivatives	Cholestane steroids	434-16-2;	367.336	10.0498	M+H-H2O	C27H44O	67.4	0	metab_1574	pos_1575	pos	49.5	2.713	1.226	1.093	0.01018
4,5-dehydro Docosahexaenoic Acid	0.008528	0.02301	1.6643	1.6509	18.7198	4.2265	yes	up	B(i)	-	-	-	-	-	-	-	-	-	-	-	-	325.217	8.26048	M-H	C22H30O2	64.3	0	metab_4897	neg_928	neg	50.2	1.591	0.969	0.08499	0.07935
3-[1-[(2-fluorophenyl)methyl]indol-3-yl]-N-(3-methoxypropyl)propanamide	0.002131	0.007776	1.6621	1.636	3.624	1.8576	yes	up	B(i)	-	-	-	-	-	-	-	-	-	-	-	-	369.2	6.67398	M+H	C22H25FN2O2	65.8	0	metab_3136	pos_3137	pos	47.8	1.912	0.6065	0.5276	0.3401
Adenosine 3'-monophosphate	0.0008296	0.003682	1.6617	1.6346	0.3484	-1.5213	yes	down	B(i)	C01367	-	-	map01100;map00230	Metabolic pathways;Purine metabolism	Metabolism;Metabolism	Global and overview maps;Nucleotide metabolism	HMDB0003540	Nucleosides, nucleotides, and analogues	Ribonucleoside 3''-phosphates	Not Available	84-21-9	346.055	3.02415	M-H	C10H14N5O7P	96.8	0	metab_4428	neg_459	neg	57.1	0.7124	0.5594	2.045	0.1277
Filipin II	0.003105	0.01049	1.6591	1.6558	0.3763	-1.4101	yes	down	B(ii)	-	-	-	-	-	-	-	HMDB0252258	Phenylpropanoids and polyketides	Macrolides and analogues	Not Available	-	673.377	8.00167	M+Cl	C35H58O10	0	40.6	metab_4842	neg_873	neg	42.7	0.8553	0.7523	2.273	0.1031
Undecanoic acid	3.731E-8	1.43E-6	1.6383	1.6084	2.3101	1.2079	yes	up	B(ii)	C17715	-	-	-	-	-	-	HMDB0000947	Lipids and lipid-like molecules	Fatty Acyls	Fatty acids and conjugates	112-37-8;	167.144	6.79158	M-H2O-H	C11H22O2	0	93.8	metab_4649	neg_680	neg	57	2.019	0.1246	0.874	0.02207
Epothilone D	5.446E-6	7.204E-5	1.6212	1.5876	0.3087	-1.6957	yes	down	B(ii)	C12039;_	-	-	-	-	-	-	HMDB0251876	Phenylpropanoids and polyketides	Macrolides and analogues	Epothilones and analogues	189453-10-9;_;	546.289	3.69317	M+CH3OH+Na	C27H41NO5S	0	42.3	metab_487	pos_488	pos	41.1	0.5143	0.1608	1.666	0.1818
Aldosterone	0.001688	0.006468	1.6165	1.6043	4.2389	2.0837	yes	up	B(i)	C01780	Steroids;Hormones and transmitters	21-Carbon atoms;Steroid hormones	map01100;map00140;map04925;map04960	Metabolic pathways;Steroid hormone biosynthesis;Aldosterone synthesis and secretion;Aldosterone-regulated sodium reabsorption	Metabolism;Metabolism;Organismal Systems;Organismal Systems	Global and overview maps;Lipid metabolism;Endocrine system;Excretory system	HMDB0000037;LMST02030026;PW_C000026	Lipids and lipid-like molecules	Steroids and steroid derivatives	Hydroxysteroids	52-39-1;	361.2	6.393	M+H	C21H28O5	61.5	0	metab_3177	pos_3178	pos	48.5	1.693	0.5367	0.3994	0.3193
Pyroglutamylisoleucine	0.001082	0.004559	1.611	1.5911	0.4903	-1.0282	yes	down	B(i)	-	-	-	-	-	-	-	-	-	-	-	-	241.119	3.93593	M-H	C11H18N2O4	51	0	metab_6890	neg_2921	neg	48.7	1.217	0.5578	2.482	0.1077
Sepiapterin	3.282E-9	2.043E-7	1.6099	1.579	0.4555	-1.1346	yes	down	B(ii)	C00835	-	-	map01100;map00790	Metabolic pathways;Folate biosynthesis	Metabolism;Metabolism	Global and overview maps;Metabolism of cofactors and vitamins	HMDB0000238	Organoheterocyclic compounds	Pteridines and derivatives	Pterins and derivatives	17094-01-8	272.054	4.49988	M+Cl	C9H11N5O3	0	49.7	metab_4528	neg_559	neg	47	0.9205	0.06492	2.021	0.06154
Ethylenedicysteine	0.004827	0.01481	1.6077	1.6012	0.3903	-1.3574	yes	down	B(ii)	-	-	-	-	-	-	-	HMDB0252074	Organic acids and derivatives	Carboxylic acids and derivatives	Amino acids, peptides, and analogues	-	323.069	3.24153	M+CH3OH+Na	C8H16N2O4S2	0	42.1	metab_417	pos_418	pos	44.8	0.875	0.78	2.242	0.1403
5'-Guanylic Acid	0.006015	0.01763	1.6058	1.6049	0.4802	-1.0582	yes	down	B(i)	C00144	Nucleic acids	Nucleotides	map01100;map00230;map01232;map04022;map01523;map04740;map04742;map04744	Metabolic pathways;Purine metabolism;Nucleotide metabolism;cGMP-PKG signaling pathway;Antifolate resistance;Olfactory transduction;Taste transduction;Phototransduction	Metabolism;Metabolism;Metabolism;Environmental Information Processing;Human Diseases;Organismal Systems;Organismal Systems;Organismal Systems	Global and overview maps;Nucleotide metabolism;Global and overview maps;Signal transduction;Drug resistance: antineoplastic;Sensory system;Sensory system;Sensory system	HMDB0001397	Nucleosides, nucleotides, and analogues	Purine nucleotides	Purine ribonucleotides	85-32-5	362.051	3.03515	M-H	C10H14N5O8P	93.5	0	metab_6950	neg_2981	neg	57.2	1.252	0.7938	2.607	0.1981
20-carboxy-ltb4	0.0148	0.03538	1.6012	1.6017	3.4805	1.7993	yes	up	B(i)	C05950	-	-	map00590	Arachidonic acid metabolism	Metabolism	Lipid metabolism	LMFA03020016	-	-	-	--	365.196	6.02163	M-H	C20H30O6	57	0	metab_6776	neg_2807	neg	49.5	2.066	1.055	0.5936	0.1326
N6-carbamoyl-l-threonyladenosine	0.000305	0.001658	1.5994	1.5747	0.3762	-1.4106	yes	down	B(i)	-	-	-	-	-	-	-	HMDB0041623	Nucleosides, nucleotides, and analogues	Purine nucleosides	Not Available	89019-62-5	413.141	3.24153	M+H	C15H20N6O8	82.3	0	metab_3505	pos_3506	pos	54.3	0.7196	0.4202	1.913	0.1333
Ornithine	0.0004261	0.00218	1.5974	1.5871	0.4687	-1.0934	yes	down	B(ii)	C01602;C00077	-;Peptides	-;Amino acids	map01100;map00220;map02010;map01210;map00470;map00330;map00480;map01230	Metabolic pathways;Arginine biosynthesis;ABC transporters;2-Oxocarboxylic acid metabolism;D-Amino acid metabolism;Arginine and proline metabolism;Glutathione metabolism;Biosynthesis of amino acids	Metabolism;Metabolism;Environmental Information Processing;Metabolism;Metabolism;Metabolism;Metabolism;Metabolism	Global and overview maps;Amino acid metabolism;Membrane transport;Global and overview maps;Metabolism of other amino acids;Amino acid metabolism;Metabolism of other amino acids;Global and overview maps	HMDB0000214	Organic acids and derivatives	Carboxylic acids and derivatives	Amino acids, peptides, and analogues	70-26-8;3184-13-2	131.082	1.02412	M-H	C5H12N2O2	0	93.8	metab_3981	neg_12	neg	57	1.077	0.4654	2.298	0.09255
N-Acetyl-DL-Leucine	3.823E-5	0.0003241	1.5893	1.5613	3.8448	1.9429	yes	up	B(i)	-	-	-	-	-	-	-	-	-	-	-	-	174.111	4.29513	M+H	C8H15NO3	87.6	0	metab_544	pos_545	pos	53.9	1.521	0.2276	0.3956	0.2088
'5,8,11-trihydroxyoctadec-9-enoic acid'	0.01571	0.03717	1.5806	1.5843	2.8769	1.5245	yes	up	B(i)	-	-	-	-	-	-	-	-	-	-	-	-	659.474	6.66942	2M-H	C18H34O5	90.4	0	metab_6728	neg_2759	neg	55.1	2.206	1.053	0.7668	0.02111
Brevifolincarboxylic acid 9-sulfate	0.0001072	0.000739	1.5675	1.5366	0.2815	-1.8289	yes	down	B(ii)	-	-	-	-	-	-	-	HMDB0031592	Phenylpropanoids and polyketides	Isocoumarins and derivatives	Not Available	-	370.972	1.41825	M-H	C13H8O11S	0	66.7	metab_4410	neg_441	neg	49.3	0.4363	0.3391	1.55	0.09919
Erucic acid	0.006008	0.01762	1.5547	1.5328	2.5547	1.3531	yes	up	B(i)	C08316	Lipids	Fatty acids	map01040	Biosynthesis of unsaturated fatty acids	Metabolism	Lipid metabolism	HMDB0002068	Lipids and lipid-like molecules	Fatty Acyls	Fatty acids and conjugates	112-86-7	675.629	10.4967	2M-H	C22H42O2	81.5	0	metab_5864	neg_1895	neg	55.4	2.091	0.5116	0.8185	0.5729
Malptll	0.0009077	0.003953	1.5498	1.5171	2.1451	1.1011	yes	up	B(ii)	-	-	-	-	-	-	-	HMDB0254317	Organic acids and derivatives	Carboxylic acids and derivatives	Amino acids, peptides, and analogues	-	834.528	8.39547	M-H2O-H	C43H71N11O7	0	48.6	metab_6429	neg_2460	neg	42.8	2.158	0.3996	1.006	0.3059
1-(3-chloro-4-methoxyphenyl)sulfonyl-N-(2-fluorophenyl)piperidine-3-carboxamide	0.0006509	0.003003	1.5399	1.5198	0.4882	-1.0346	yes	down	B(i)	-	-	-	-	-	-	-	-	-	-	-	-	427.093	1.17733	M+H	C19H20ClFN2O4S	40.8	0	metab_3683	pos_3684	pos	37.7	1.092	0.3976	2.237	0.2592
11-Dehydro-thromboxane B2	0.04139	0.07874	1.5229	1.5378	2.794	1.4823	yes	up	B(ii)	C05964	Lipids	Eicosanoids	map00590;map01100;map04726	Arachidonic acid metabolism;Metabolic pathways;Serotonergic synapse	Metabolism;Metabolism;Organismal Systems	Lipid metabolism;Global and overview maps;Nervous system	HMDB0004242	Lipids and lipid-like molecules	Fatty Acyls	Eicosanoids	67910-12-7;	349.201	7.66402	M-H2O-H	C20H32O6	0	54.3	metab_6593	neg_2624	neg	48.8	2.326	1.357	0.8325	0.2233
Medrysone	0.004629	0.01428	1.5222	1.502	2.6894	1.4273	yes	up	B(i)	C14643	-	-	-	-	-	-	HMDB0014398	Lipids and lipid-like molecules	Steroids and steroid derivatives	Pregnane steroids	2668-66-8	345.241	7.41677	M+H	C22H32O3	46	0	metab_2998	pos_2999	pos	47.6	1.928	0.5845	0.7169	0.3789
(+/-)8-gingerol	0.01688	0.0393	1.5171	1.5149	3.0672	1.6169	yes	up	B(i)	-	-	-	-	-	-	-	-	-	-	-	-	321.206	7.3832	M-H	C19H30O4	35.3	0	metab_6642	neg_2673	neg	43.5	1.986	0.9223	0.6475	0.373
5-Methylthioribose	0.002937	0.01003	1.514	1.4967	0.429	-1.2209	yes	down	B(ii)	C03089	-	-	map01100;map00270	Metabolic pathways;Cysteine and methionine metabolism	Metabolism;Metabolism	Global and overview maps;Amino acid metabolism	HMDB0001087	Organic oxygen compounds	Organooxygen compounds	Carbohydrates and carbohydrate conjugates	624740-12-1	239.059	1.2611	M+Hac-H	C6H12O4S	0	41.1	metab_4280	neg_311	neg	43.2	0.8928	0.6278	2.081	0.05635
2,4-Hexadienyl propionate	0.03578	0.07021	1.513	1.5189	16.9022	4.0791	yes	up	B(ii)	-	-	-	-	-	-	-	HMDB0032314	Organic acids and derivatives	Carboxylic acids and derivatives	Carboxylic acid derivatives	16491-25-1	155.106	7.76692	M+H	C9H14O2	0	52.1	metab_1010	pos_1011	pos	47	1.531	1.262	0.09058	0.2025
5-Hydroxydantrolene	0.0002345	0.001343	1.5121	1.4885	0.4456	-1.1663	yes	down	B(ii)	-	-	-	-	-	-	-	HMDB0060776	Organoheterocyclic compounds	Azolidines	Imidazolidines	-	329.053	4.03492	M-H	C14H10N4O6	0	48.9	metab_4494	neg_525	neg	47.2	0.8595	0.3602	1.929	0.121
Orotidine	8.364E-8	2.749E-6	1.4999	1.4691	0.4892	-1.0315	yes	down	B(ii)	C01103	-	-	map00240;map01100;map01240	Pyrimidine metabolism;Metabolic pathways;Biosynthesis of cofactors	Metabolism;Metabolism;Metabolism	Nucleotide metabolism;Global and overview maps;Global and overview maps	HMDB0000788	Nucleosides, nucleotides, and analogues	Pyrimidine nucleosides	Not Available	314-50-1	287.049	1.31677	M-H	C10H12N2O8	0	45.1	metab_4303	neg_334	neg	46.1	0.9207	0.1043	1.882	0.05479
Carnosine	0.001577	0.006085	1.4744	1.4494	3.5683	1.8353	yes	up	B(i)	C00386	Peptides	Peptides	map01100;map00340;map00410	Metabolic pathways;Histidine metabolism;beta-Alanine metabolism	Metabolism;Metabolism;Metabolism	Global and overview maps;Amino acid metabolism;Metabolism of other amino acids	HMDB0000033;PW_C000023	Organic acids and derivatives	Peptidomimetics	Hybrid peptides	305-84-0	225.099	1.1041	M-H	C9H14N4O3	84.9	0	metab_4146	neg_177	neg	54.1	1.488	0.2411	0.417	0.4509
Azelnidipine	9.991E-5	0.0006983	1.4694	1.438	0.4483	-1.1574	yes	down	B(i)	-	-	-	-	-	-	-	HMDB0248792	Benzenoids	Benzene and substituted derivatives	Diphenylmethanes	-	583.253	7.59742	M+H	C33H34N4O6	42.5	0	metab_978	pos_979	pos	44	0.798	0.2579	1.78	0.1692
5-[[5-[[5-(Pyrrol-2-ylidenemethyl)pyrrol-2-ylidene]methyl]-1H-pyrrol-2-yl]methylidene]pyrrole-2-carboxylic acid	0.02996	0.06134	1.4678	1.4992	0.3903	-1.3572	yes	down	B(ii)	-	-	-	-	-	-	-	HMDB0260427	Organoheterocyclic compounds	Tetrapyrroles and derivatives	Not Available	-	381.074	3.3427	M+K	C20H14N4O2	0	46.9	metab_445	pos_446	pos	47	0.8681	1.145	2.224	0.1132
Oxidized Glutathione	0.009291	0.02462	1.4669	1.4354	0.3951	-1.3397	yes	down	B(i)	C00127	-	-	map01100;map00480;map01240;map05208;map04918;map05415;map04216	Metabolic pathways;Glutathione metabolism;Biosynthesis of cofactors;Chemical carcinogenesis - reactive oxygen species;Thyroid hormone synthesis;Diabetic cardiomyopathy;Ferroptosis	Metabolism;Metabolism;Metabolism;Human Diseases;Organismal Systems;Human Diseases;Cellular Processes	Global and overview maps;Metabolism of other amino acids;Global and overview maps;Cancer: overview;Endocrine system;Cardiovascular disease;Cell growth and death	HMDB0003337;HMDB0011691;HMDB0003337;PW_C001847	Organic acids and derivatives	Carboxylic acids and derivatives	Amino acids, peptides, and analogues	27025-41-8	613.161	1.323	M+H	C20H32N6O12S2	71.7	0	metab_3579	pos_3580	pos	47.6	0.7681	0.01737	1.944	0.7722
L-ornithine	0.00042	0.002157	1.4594	1.4428	0.4933	-1.0193	yes	down	B(i)	C00077	Peptides	Amino acids	map01100;map00220;map02010;map01210;map00470;map00330;map00480;map01230	Metabolic pathways;Arginine biosynthesis;ABC transporters;2-Oxocarboxylic acid metabolism;D-Amino acid metabolism;Arginine and proline metabolism;Glutathione metabolism;Biosynthesis of amino acids	Metabolism;Metabolism;Environmental Information Processing;Metabolism;Metabolism;Metabolism;Metabolism;Metabolism	Global and overview maps;Amino acid metabolism;Membrane transport;Global and overview maps;Metabolism of other amino acids;Amino acid metabolism;Metabolism of other amino acids;Global and overview maps	HMDB0000214	Organic acids and derivatives	Carboxylic acids and derivatives	Amino acids, peptides, and analogues	70-26-8	133.096	1.01735	M+H	C5H12N2O2	94.4	0	metab_19	pos_20	pos	56.3	0.9931	0.3731	2.013	0.1306
L-Isoleucine	0.0001559	0.000977	1.4467	1.4166	0.4261	-1.2307	yes	down	B(i)	C00407	Peptides	Amino acids	map01100;map04978;map00280;map00290;map01210;map02010;map01230;map04974;map00970;map05230	Metabolic pathways;Mineral absorption;Valine, leucine and isoleucine degradation;Valine, leucine and isoleucine biosynthesis;2-Oxocarboxylic acid metabolism;ABC transporters;Biosynthesis of amino acids;Protein digestion and absorption;Aminoacyl-tRNA biosynthesis;Central carbon metabolism in cancer	Metabolism;Organismal Systems;Metabolism;Metabolism;Metabolism;Environmental Information Processing;Metabolism;Organismal Systems;Genetic Information Processing;Human Diseases	Global and overview maps;Digestive system;Amino acid metabolism;Amino acid metabolism;Global and overview maps;Membrane transport;Global and overview maps;Digestive system;Translation;Cancer: overview	HMDB0000172;PW_C000112	Organic acids and derivatives	Carboxylic acids and derivatives	Amino acids, peptides, and analogues	73-32-5	132.101	3.2977	M+H	C6H13NO2	85.2	0	metab_439	pos_440	pos	54.7	0.715	0.2194	1.678	0.236
12-oxo-PDA	0.03967	0.07603	1.4207	1.4321	2.4309	1.2815	yes	up	B(ii)	C01226	-	-	map01100;map00592	Metabolic pathways;alpha-Linolenic acid metabolism	Metabolism;Metabolism	Global and overview maps;Lipid metabolism	HMDB0301804	Lipids and lipid-like molecules	Fatty Acyls	Eicosanoids	85551-10-6;	293.21	7.64275	M+H	C18H28O3	0	44.8	metab_2958	pos_2959	pos	46.7	2.2	1.131	0.905	0.3355
L-Prolinamide	9.004E-8	2.887E-6	1.4129	1.3876	0.3646	-1.4557	yes	down	B(i)	C19781;_	-	-	-	-	-	-	-;HMDB0253910	Organic acids and derivatives	Carboxylic acids and derivatives	Amino acids, peptides, and analogues	7531-52-4;_	115.085	1.00618	M+H	C5H10N2O	90	0	metab_15	pos_16	pos	54.6	0.4918	0.05802	1.349	0.08877
Geranyl acetate	0.01103	0.02797	1.3638	1.3367	2.387	1.2552	yes	up	B(i)	C09861	-	-	-	-	-	-	HMDB0035157	Lipids and lipid-like molecules	Fatty Acyls	Fatty alcohol esters	105-87-3	219.137	8.06057	M+Na	C12H20O2	39.8	0	metab_1052	pos_1053	pos	43.5	1.759	0.2749	0.7369	0.6383
Dansylglutamyl-glycyl-arginine chloromethyl ketone	0.0008088	0.003602	1.3633	1.3339	0.4483	-1.1574	yes	down	B(ii)	-	-	-	-	-	-	-	HMDB0250847	Organic acids and derivatives	Carboxylic acids and derivatives	Amino acids, peptides, and analogues	-	664.172	3.21903	M+K	C26H36ClN7O7S	0	40.7	metab_3517	pos_3518	pos	39.1	0.7227	0.01698	1.612	0.3809
3-acetylindole	0.002774	0.0096	1.3613	1.351	0.4443	-1.1703	yes	down	B(i)	-	-	-	-	-	-	-	-	-	-	-	-	160.075	4.49678	M+H	C10H9NO	52.9	0	metab_564	pos_565	pos	47.2	0.766	0.4969	1.724	0.08046
Adenosine monophosphate	0.003634	0.01181	1.3498	1.3324	0.3933	-1.3464	yes	down	B(i)	C00020	Nucleic acids	Nucleotides	map00230;map01240;map04211;map05012;map04923;map04925;map04924;map04927;map04928;map04742;map05032;map01100;map01232;map04024;map04022;map04740;map04068;map05022;map01523;map04934;map04150;map04151;map04152	Purine metabolism;Biosynthesis of cofactors;Longevity regulating pathway;Parkinson disease;Regulation of lipolysis in adipocytes;Aldosterone synthesis and secretion;Renin secretion;Cortisol synthesis and secretion;Parathyroid hormone synthesis, secretion and action;Taste transduction;Morphine addiction;Metabolic pathways;Nucleotide metabolism;cAMP signaling pathway;cGMP-PKG signaling pathway;Olfa…	Metabolism;Metabolism;Organismal Systems;Human Diseases;Organismal Systems;Organismal Systems;Organismal Systems;Organismal Systems;Organismal Systems;Organismal Systems;Human Diseases;Metabolism;Metabolism;Environmental Information Processing;Environmental Information Processing;Organismal Systems;Environmental Information Processing;Human Diseases;Human Diseases;Human Diseases;Environmental Inf…	Nucleotide metabolism;Global and overview maps;Aging;Neurodegenerative disease;Endocrine system;Endocrine system;Endocrine system;Endocrine system;Endocrine system;Sensory system;Substance dependence;Global and overview maps;Global and overview maps;Signal transduction;Signal transduction;Sensory system;Signal transduction;Neurodegenerative disease;Drug resistance: antineoplastic;Endocrine and me…	HMDB0000045;PW_C000032	Nucleosides, nucleotides, and analogues	Purine nucleotides	Purine ribonucleotides	61-19-8	348.07	3.00838	M+H	C10H14N5O7P	61.5	0	metab_403	pos_404	pos	49.4	0.6088	0.4644	1.548	0.2282
(7Z,10Z,13Z,16Z)-Docosatetraenoylcarnitine	0.0123	0.03043	1.2694	1.2552	0.4921	-1.023	yes	down	B(ii)	-	-	-	-	-	-	-	HMDB0240758	Lipids and lipid-like molecules	Fatty Acyls	Fatty acid esters	_;	520.364	7.84418	M+FA-H	C29H49NO4	0	44.1	metab_4821	neg_852	neg	43.9	0.8725	0.6236	1.773	0.05691
N-cyclopropyl-1-(4-piperidin-1-ylpyrimidin-5-yl)piperidine-4-carboxamide	0.006284	0.01823	1.1275	1.1232	0.4948	-1.0152	yes	down	B(i)	-	-	-	-	-	-	-	-	-	-	-	-	330.227	4.85627	M+H	C18H27N5O	39.2	0	metab_3310	pos_3311	pos	44.1	0.6719	0.4127	1.358	0.06467
LysoPE(0:0/15:0)	0.006629	0.01892	1.1085	1.1125	0.4781	-1.0646	yes	down	B(ii)	-	-	-	-	-	-	-	HMDB0011472	Lipids and lipid-like molecules	Glycerophospholipids	Glycerophosphoethanolamines	-	484.27	7.3832	M+FA-H	C20H42NO7P	0	54.3	metab_4734	neg_765	neg	47.1	0.6072	0.4002	1.27	0.07814

[truncated: 17 more sheets: Fig. 4E, Fig. 4F and Suppl. Fig. 14, Fig. 5A-B, Fig. 5C, Fig. 5D, Fig. 5E-F, Fig. 6B-C, Fig. 6E, Fig. 6F, Fig. 7E, Fig. 7G, Suppl. Fig.2, Suppl. Fig. 3, Suppl. Fig. 6, Suppl. Fig. 7, Suppl. Fig. 8, Suppl. Fig. 18]
